# Supplementary material for: Tick Diversity and Distribution of Pathogen in Ticks Collected from Wild Animals and Vegetation in Africa
Source: Pathogens. 2025 Jan 25;14(2):116. doi: 10.3390/pathogens14020116 (PMC11858156; doi:10.3390/pathogens14020116)
Supplement: Supplementary file 1 [file pathogens-14-00116-s001.zip]

Archive with 2 entries (2 files):
- Figures S1 and S2.pdf
- Table S1. Pathogens_ticks_wild animals_vegetation.xlsx
