# Supplementary material for: Tick Diversity and Distribution of Pathogen in Ticks Collected from Wild Animals and Vegetation in Africa
Source: Pathogens. 2025 Jan 25;14(2):116. doi: 10.3390/pathogens14020116 (PMC11858156; doi:10.3390/pathogens14020116)
Supplement: Supplementary file 1 [file pathogens-14-00116-s001.zip › Table S1. Pathogens_ticks_wild animals_vegetation.xlsx]

## Sheet: STUDIES_ALL
Study_Country	Pub_authors	Pub_year	Study_year	Tick_genus	Tick_species	Tick_Adult/Nymph/Larve)	Target_Population_Host_Vegetation	Domain	Pathogen_family	Pathogen_genus	Pathogen_species	Title	Comment
Algeria	Leulmi et al.- 2018	2018	2012	Ixodes	Ixodes vespertilionis	NA	Bats	Bacteria	Bartonellaceae	Bartonella	Bartonella tamiae	Detection of Bartonella tamiae, Coxiella burnetii and rickettsiae in arthropods and tissues from wild and domestic animals in northeastern Algeria	RAS
Algeria	Leulmi et al.- 2018	2018	2012	Ixodes	Ixodes vespertilionis	NA	Wild boar	Bacteria	Coxiellaceae	Coxiella	Coxiella burnetii	Detection of Bartonella tamiae, Coxiella burnetii and rickettsiae in arthropods and tissues from wild and domestic animals in northeastern Algeria	RAS
Algeria	Leulmi et al.- 2018	2018	2012	Haemaphysalis	Haemaphysalis punctata	NA	Wild boar	Bacteria	Rickettsiaceae	Rickettsia	Rickettsia slovaca	Detection of Bartonella tamiae, Coxiella burnetii and rickettsiae in arthropods and tissues from wild and domestic animals in northeastern Algeria	RAS
Algeria	Leulmi et al.- 2018	2018	2012	Dermacentor	Dermacentor marginatus	NA	Wild boar	Bacteria	Rickettsiaceae	Rickettsia	Rickettsia slovaca	Detection of Bartonella tamiae, Coxiella burnetii and rickettsiae in arthropods and tissues from wild and domestic animals in northeastern Algeria	RAS
Algeria	Leulmi et al.- 2018	2018	2012	Rhipicephalus	Rhipicephalus sanguineus	NA	Wild boar	Bacteria	Rickettsiaceae	Rickettsia	Rickettsia massiliae	Detection of Bartonella tamiae, Coxiella burnetii and rickettsiae in arthropods and tissues from wild and domestic animals in northeastern Algeria	RAS
Algeria	Leulmi et al.- 2018	2018	2012	Rhipicephalus	Rhipicephalus sanguineus	NA	Mangoose	Bacteria	Rickettsiaceae	Rickettsia	Rickettsia massiliae	Detection of Bartonella tamiae, Coxiella burnetii and rickettsiae in arthropods and tissues from wild and domestic animals in northeastern Algeria	RAS
Algeria	Leulmi et al.- 2018	2018	2012	Rhipicephalus	Rhipicephalus sanguineus	NA	Hedgehogs	Bacteria	Rickettsiaceae	Rickettsia	Rickettsia massiliae	Detection of Bartonella tamiae, Coxiella burnetii and rickettsiae in arthropods and tissues from wild and domestic animals in northeastern Algeria	RAS
Algeria	Leulmi et al.- 2018	2018	2012	Rhipicephalus	Rhipicephalus sanguineus	NA	Hedgehogs	Bacteria	Rickettsiaceae	Rickettsia	Rickettsia massiliae	Detection of Bartonella tamiae, Coxiella burnetii and rickettsiae in arthropods and tissues from wild and domestic animals in northeastern Algeria	RAS
South Africa	Halajian et al.- 2015	2015	2012-2013	Amblyomma	Amblyomma sylvaticum	Male	Tortoises	Bacteria	Rickettsiaceae	Rickettsia	Rickettsia massiliae	Investigation of Rickettsia, Coxiella burnetii and Bartonella in ticks from animals in South Africa	RAS
South Africa	Halajian et al.- 2015	2015	2012-2013	Amblyomma	Amblyomma sylvaticum	Larvae	Tortoises	Bacteria	Rickettsiaceae	Rickettsia	Rickettsia massiliae	Investigation of Rickettsia, Coxiella burnetii and Bartonella in ticks from animals in South Africa	RAS
South Africa	Halajian et al.- 2015	2015	2012-2013	Amblyomma	Amblyomma sylvaticum	Nymph	Tortoises	Bacteria	Rickettsiaceae	Rickettsia	Rickettsia massiliae	Investigation of Rickettsia, Coxiella burnetii and Bartonella in ticks from animals in South Africa	RAS
South Africa	Halajian et al.- 2015	2015	2012-2013	Rhipicephalus	Rhipicephalus simus	Nymph	Bushveld gerbil	Bacteria	Rickettsiaceae	Rickettsia	Rickettsia massiliae	Investigation of Rickettsia, Coxiella burnetii and Bartonella in ticks from animals in South Africa	RAS
South Africa	Halajian et al.- 2015	2015	2012-2013	Amblyomma	Amblyomma lepidum	Male	Rhinocéros blanc	Bacteria	Rickettsiaceae	Rickettsia	Rickettsia africae	Investigation of Rickettsia, Coxiella burnetii and Bartonella in ticks from animals in South Africa	RAS
Kenya	Lwande et al.- 2013	2013	2010-2012	Amblyomma	Amblyomma gemma	NA	Giraffe	Virus	Bunyaviridae	Orthobunyavirus	Bunyamwera virus	Isolation of Tick and Mosquito-Borne Arboviruses from Ticks Sampled from Livestock and Wild Animal Hosts in Ijara District, Kenya	RAS
Kenya	Lwande et al.- 2013	2013	2010-2012	Rhipicephalus	Rhipicephalus pulchellus	NA	Warthog	Virus	Bunyaviridae	Orthobunyavirus	Bunyamwera virus	Isolation of Tick and Mosquito-Borne Arboviruses from Ticks Sampled from Livestock and Wild Animal Hosts in Ijara District, Kenya	RAS
Kenya	Lwande et al.- 2013	2013	2010-2012	Rhipicephalus	Rhipicephalus pulchellus	NA	Warthog	Virus	Togaviridae	Alphavirus	Ndumu virus	Isolation of Tick and Mosquito-Borne Arboviruses from Ticks Sampled from Livestock and Wild Animal Hosts in Ijara District, Kenya	RAS
Kenya	Lwande et al.- 2013	2013	2010-2012	Rhipicephalus	Rhipicephalus pulchellus	NA	Warthog	Virus	Togaviridae	Alphavirus	Semliki Forest virus	Isolation of Tick and Mosquito-Borne Arboviruses from Ticks Sampled from Livestock and Wild Animal Hosts in Ijara District, Kenya	RAS
Kenya	Lwande et al.- 2013	2013	2010-2012	Rhipicephalus	Rhipicephalus pulchellus	NA	Warthog	virus	Orthomyxoviridae	Thogotovirus	Thogoto virus	Isolation of Tick and Mosquito-Borne Arboviruses from Ticks Sampled from Livestock and Wild Animal Hosts in Ijara District, Kenya	RAS
Kenya	Lwande et al.- 2013	2013	2010-2012	Rhipicephalus	Rhipicephalus pulchellus	NA	Warthog	Virus	Flaviviridae	Flavivirus	West Nile virus	Isolation of Tick and Mosquito-Borne Arboviruses from Ticks Sampled from Livestock and Wild Animal Hosts in Ijara District, Kenya	RAS
Kenya	Lwande et al.- 2013	2013	2010-2012	Amblyomma	Amblyomma gemma	NA	Warthog	Virus	Togaviridae	Alphavirus	Semliki Forest virus	Isolation of Tick and Mosquito-Borne Arboviruses from Ticks Sampled from Livestock and Wild Animal Hosts in Ijara District, Kenya	RAS
Kenya	Lwande et al.- 2013	2013	2010-2012	Amblyomma	Amblyomma gemma	NA	Warthog	Virus	Flaviviridae	Flavivirus	West Nile virus	Isolation of Tick and Mosquito-Borne Arboviruses from Ticks Sampled from Livestock and Wild Animal Hosts in Ijara District, Kenya	RAS
Tanzania	Kim et al.- 2018	2018	2012	Rhipicephalus	Rhiplcephalus appendiculatus	NA	Bush pig	Bacteria	Rickettsiaceae	Rickettsia	Rickettisa spp	Prevalence of Tick-Borne Pathogens from Ticks Collected from Cattle and Wild Animals in Tanzania in 2012	RAS
Tanzania	Kim et al.- 2018	2018	2012	Rhipicephalus	Rhipicephalus evertsi evertsi	NA	Zebra	Bacteria	Rickettsiaceae	Rickettsia	Rickettisa spp	Prevalence of Tick-Borne Pathogens from Ticks Collected from Cattle and Wild Animals in Tanzania in 2012	RAS
Tanzania	Kim et al.- 2018	2018	2012	Rhipicephalus	Rhipicephalus muhsamae	NA	Bush pig	Parasite	Babesiidae	Babesia	Babesia spp	Prevalence of Tick-Borne Pathogens from Ticks Collected from Cattle and Wild Animals in Tanzania in 2012	RAS
Tanzania	Kim et al.- 2018	2018	2012	Rhipicephalus	Rhipicephalus muhsamae	NA	Bush pig	Bacteria	Rickettsiaceae	Rickettsia	Rickettisa spp	Prevalence of Tick-Borne Pathogens from Ticks Collected from Cattle and Wild Animals in Tanzania in 2012	RAS
Tanzania	Kim et al.- 2018	2018	2012	Rhipicephalus	Rhipicephalus pravus	NA	Leopard	Bacteria	Rickettsiaceae	Rickettsia	Rickettisa spp	Prevalence of Tick-Borne Pathogens from Ticks Collected from Cattle and Wild Animals in Tanzania in 2012	RAS
Tanzania	Kim et al.- 2018	2018	2012	Rhipicephalus	Rhipicephalus pravus	NA	Leopard	Parasite	Babesiidae	Babesia	Babesia spp	Prevalence of Tick-Borne Pathogens from Ticks Collected from Cattle and Wild Animals in Tanzania in 2012	RAS
Tanzania	Kim et al.- 2018	2018	2012	Rhipicephalus	Rhipicephalus pravus	NA	Warthog	Parasite	Babesiidae	Babesia	Babesia spp	Prevalence of Tick-Borne Pathogens from Ticks Collected from Cattle and Wild Animals in Tanzania in 2012	RAS
Tanzania	Kim et al.- 2018	2018	2012	Rhipicephalus	Rhipicephalus pulchellus	NA	Buffalo	Bacteria	Rickettsiaceae	Rickettsia	Rickettisa spp	Prevalence of Tick-Borne Pathogens from Ticks Collected from Cattle and Wild Animals in Tanzania in 2012	RAS
Tanzania	Kim et al.- 2018	2018	2012	Rhipicephalus	Rhipicephalus pulchellus	NA	Zebra	Bacteria	Rickettsiaceae	Rickettsia	Rickettisa spp	Prevalence of Tick-Borne Pathogens from Ticks Collected from Cattle and Wild Animals in Tanzania in 2012	RAS
Tanzania	Kim et al.- 2018	2018	2012	Rhipicephalus	Rhipicephalus simus	NA	Bush pig	Bacteria	Rickettsiaceae	Rickettsia	Rickettisa spp	Prevalence of Tick-Borne Pathogens from Ticks Collected from Cattle and Wild Animals in Tanzania in 2012	RAS
Ghana	Takano et al. -2010	2010	2010	Amblyomma	Amblyomma latum	Male	Ball python	Bacteria	Spirochaetaceae	Borrelia	Borrelia spp	Isolation and characterization of a novel Borrelia group of tick-borne borreliae from imported reptiles and their associated ticksemi	RAS
Ghana	Takano et al. -2010	2010	2010	Amblyomma	Amblyomma latum	Female	Ball python	Bacteria	Spirochaetaceae	Borrelia	Borrelia spp	Isolation and characterization of a novel Borrelia group of tick-borne borreliae from imported reptiles and their associated ticksemi	RAS
Ghana	Takano et al. -2010	2010	2010	Amblyomma	Amblyomma transversale	Female	Ball python	Bacteria	Spirochaetaceae	Borrelia	Borrelia spp	Isolation and characterization of a novel Borrelia group of tick-borne borreliae from imported reptiles and their associated ticksemi	RAS
Zambia	Takano et al. -2010	2010	2010	Amblyomma	Amblyomma sparsum	Male	Tortoises	Bacteria	Spirochaetaceae	Borrelia	Borrelia spp	Isolation and characterization of a novel Borrelia group of tick-borne borreliae from imported reptiles and their associated ticksemi	RAS
Zambia	Takano et al. -2010	2010	2010	Amblyomma	Amblyomma sparsum	Female	Tortoises	Bacteria	Spirochaetaceae	Borrelia	Borrelia spp	Isolation and characterization of a novel Borrelia group of tick-borne borreliae from imported reptiles and their associated ticksemi	RAS
South Africa	Tonetti et al.- 2009	2009	2006	Rhipicephalus	Rhipicephalus decoloratus	NA	gemsbok	Bacteria	Anaplasmataceae	Ehrlichia	Ehrlichia spp	TICKS AND TICK-BORNE PATHOGENS FROM WILDLIFE IN THE FREE STATE PROVINCE, SOUTH AFRICA	RAS
South Africa	Tonetti et al.- 2009	2009	2006	Rhipicephalus	Rhipicephalus evertsi evertsi	NA	gemsbok	Bacteria	Anaplasmataceae	Ehrlichia	Ehrlichia spp	TICKS AND TICK-BORNE PATHOGENS FROM WILDLIFE IN THE FREE STATE PROVINCE, SOUTH AFRICA	RAS
South Africa	Tonetti et al.- 2009	2009	2006	Hyalomma	Hyalomma rufipes	NA	Common eland	Bacteria	Anaplasmataceae	Ehrlichia	Ehrlichia spp	TICKS AND TICK-BORNE PATHOGENS FROM WILDLIFE IN THE FREE STATE PROVINCE, SOUTH AFRICA	RAS
South Africa	Halajian et al.- 2015	2015	2012-2013	Amblyomma	Amblyomma sylvaticum	Male	Tortoises	Bacteria	Rickettsiaceae	Rickettsia	Rickettsia massiliae	Investigation of Rickettsia, Coxiella burnetii and Bartonella in ticks from animals in South Africa	RAS
South Africa	Halajian et al.- 2015	2015	2012-2013	Amblyomma	Amblyomma sylvaticum	Larvae	Tortoises	Bacteria	Rickettsiaceae	Rickettsia	Rickettsia massiliae	Investigation of Rickettsia, Coxiella burnetii and Bartonella in ticks from animals in South Africa	RAS
South Africa	Halajian et al.- 2015	2015	2012-2013	Amblyomma	Amblyomma sylvaticum	Nymph	Tortoises	Bacteria	Rickettsiaceae	Rickettsia	Rickettsia massiliae	Investigation of Rickettsia, Coxiella burnetii and Bartonella in ticks from animals in South Africa	RAS
South Africa	Halajian et al.- 2015	2015	2012-2013	Rhipicephalus	Rhipicephalus simus	Nymph	Bushveld gerbil	Bacteria	Rickettsiaceae	Rickettsia	Rickettsia massiliae	Investigation of Rickettsia, Coxiella burnetii and Bartonella in ticks from animals in South Africa	RAS
South Africa	Halajian et al.- 2015	2015	2012-2013	Amblyomma	Amblyomma lepidum	Male	Rhinocéros blanc	Bacteria	Rickettsiaceae	Rickettsia	Rickettsia africae	Investigation of Rickettsia, Coxiella burnetii and Bartonella in ticks from animals in South Africa	RAS
Liberia	Mediannikova et al.- 2012	2012	2009	Amblyomma	Amblyomma compressum	NA	Pangolin	Bacteria	Rickettsiaceae	Rickettsia	Rickettsia africae	Tick-borne rickettsiae in Guinea and Liberia	RAS
Liberia	Mediannikova et al.- 2012	2012	2009	Haemaphysalis	Haemaphysalis paraleachi	NA	Duiker	Bacteria	Rickettsiaceae	Rickettsia	Rickettsia raoultii	Tick-borne rickettsiae in Guinea and Liberia	RAS
South Africa	Brothers et al.-2011	2011	2006	Rhipicephalus	Rhipicephalus evertsi evertsi	Nymphs	Tsessebes	Parasite	Theileriidae	Theileria	Theileria separata	Occurrence of blood-borne tick-transmitted parasites in common tsessebe (Damaliscus lunatus) antelope in Northern Cape Province, South Africa	RAS
South Africa	Mofokeng et al.- 2021	2021	2014-2017	Amblyomma	Amblyomma marmoreum	Male	Monitor lizards	Parasite	Hepatozoidae	Hepatozoon	Hepatozoon spp.	Molecular screening of ticks of the genus Amblyomma (Acari: Ixodidae) infesting South African reptiles with comments on their potential to act as vectors for Hepatozoon fitzsimonsi (Dias, 1953) (Adeleorina: Hepatozoidae	RAS
South Africa	Mofokeng et al.- 2021	2021	2014-2017	Amblyomma	Amblyomma marmoreum	female	Tortoises	Parasite	Hepatozoidae	Hepatozoon	Hepatozoon spp.	Molecular screening of ticks of the genus Amblyomma (Acari: Ixodidae) infesting South African reptiles with comments on their potential to act as vectors for Hepatozoon fitzsimonsi (Dias, 1953) (Adeleorina: Hepatozoidae	RAS
South Africa	Mofokeng et al.- 2021	2021	2014-2022	Amblyomma	Amblyomma marmoreum	NA	Monitor lizards	Bacteria	Coxiellaceae	Coxiella	Coxiella spp	Molecular Detection of Tick-Borne Bacteria from Amblyomma (Acari: Ixodidae) Ticks Collected from Reptiles in South Africa	RAS
South Africa	Mofokeng et al.- 2021	2021	2014-2022	Amblyomma	Amblyomma marmoreum	NA	Tortoises	Bacteria	Coxiellaceae	Coxiella	Coxiella spp	Molecular Detection of Tick-Borne Bacteria from Amblyomma (Acari: Ixodidae) Ticks Collected from Reptiles in South Africa	RAS
South Africa	Mofokeng et al.- 2021	2021	2014-2022	Amblyomma	Amblyomma marmoreum	NA	Tortoises	Bacteria	Spirochaetaceae	Borrelia	Borrelia spp	Molecular Detection of Tick-Borne Bacteria from Amblyomma (Acari: Ixodidae) Ticks Collected from Reptiles in South Africa	RAS
South Africa	Mofokeng et al.- 2021	2021	2014-2022	Amblyomma	Amblyomma marmoreum	NA	Tortoises	Bacteria	Coxiellaceae	Coxiella	Coxiella spp	Molecular Detection of Tick-Borne Bacteria from Amblyomma (Acari: Ixodidae) Ticks Collected from Reptiles in South Africa	RAS
South Africa	Mofokeng et al.- 2021	2021	2014-2022	Amblyomma	Amblyomma marmoreum	NA	Tortoises	Bacteria	Spirochaetaceae	Borrelia	Borrelia spp	Molecular Detection of Tick-Borne Bacteria from Amblyomma (Acari: Ixodidae) Ticks Collected from Reptiles in South Africa	RAS
South Africa	Mofokeng et al.- 2021	2021	2014-2022	Amblyomma	Amblyomma marmoreum	NA	Tortoises	Bacteria	Coxiellaceae	Coxiella	Coxiella spp	Molecular Detection of Tick-Borne Bacteria from Amblyomma (Acari: Ixodidae) Ticks Collected from Reptiles in South Africa	RAS
South Africa	Mofokeng et al.- 2021	2021	2014-2022	Amblyomma	Amblyomma latum	NA	Snake	Bacteria	Francisellaceae	Francisella	Francisella spp	Molecular Detection of Tick-Borne Bacteria from Amblyomma (Acari: Ixodidae) Ticks Collected from Reptiles in South Africa	RAS
South Africa	Mofokeng et al.- 2021	2021	2014-2022	Amblyomma	Amblyomma exornatum	NA	Monitor lizards	Bacteria	Coxiellaceae	Coxiella	Coxiella spp	Molecular Detection of Tick-Borne Bacteria from Amblyomma (Acari: Ixodidae) Ticks Collected from Reptiles in South Africa	RAS
South Africa	Mofokeng et al.- 2021	2021	2014-2022	Amblyomma	Amblyomma marmoreum	NA	Tortoises	Bacteria	Spirochaetaceae	Borrelia	Borrelia spp	Molecular Detection of Tick-Borne Bacteria from Amblyomma (Acari: Ixodidae) Ticks Collected from Reptiles in South Africa	RAS
South Africa	Mofokeng et al.- 2021	2021	2014-2022	Amblyomma	Amblyomma marmoreum	NA	Tortoises	Bacteria	Coxiellaceae	Coxiella	Coxiella spp	Molecular Detection of Tick-Borne Bacteria from Amblyomma (Acari: Ixodidae) Ticks Collected from Reptiles in South Africa	RAS
South Africa	Mofokeng et al.- 2021	2021	2014-2022	Amblyomma	Amblyomma marmoreum	NA	Tortoises	Bacteria	Coxiellaceae	Coxiella	Coxiella spp	Molecular Detection of Tick-Borne Bacteria from Amblyomma (Acari: Ixodidae) Ticks Collected from Reptiles in South Africa	RAS
South Africa	Mofokeng et al.- 2021	2021	2014-2022	Amblyomma	Amblyomma marmoreum	NA	Tortoises	Bacteria	Coxiellaceae	Coxiella	Coxiella spp	Molecular Detection of Tick-Borne Bacteria from Amblyomma (Acari: Ixodidae) Ticks Collected from Reptiles in South Africa	RAS
South Africa	Mofokeng et al.- 2021	2021	2014-2022	Amblyomma	Amblyomma marmoreum	NA	Tortoises	Bacteria	Spirochaetaceae	Borrelia	Borrelia spp	Molecular Detection of Tick-Borne Bacteria from Amblyomma (Acari: Ixodidae) Ticks Collected from Reptiles in South Africa	RAS
South Africa	Mofokeng et al.- 2021	2021	2014-2022	Amblyomma	Amblyomma marmoreum	NA	Tortoises	Bacteria	Rickettsiaceae	Rickettsia	Rickettisa spp	Molecular Detection of Tick-Borne Bacteria from Amblyomma (Acari: Ixodidae) Ticks Collected from Reptiles in South Africa	RAS
South Africa	Mofokeng et al.- 2021	2021	2014-2022	Amblyomma	Amblyomma sylvaticum	NA	Tortoises	Bacteria	Coxiellaceae	Coxiella	Coxiella spp	Molecular Detection of Tick-Borne Bacteria from Amblyomma (Acari: Ixodidae) Ticks Collected from Reptiles in South Africa	RAS
South Africa	Mofokeng et al.- 2021	2021	2014-2022	Amblyomma	Amblyomma sylvaticum	NA	Tortoises	Bacteria	Spirochaetaceae	Borrelia	Borrelia spp	Molecular Detection of Tick-Borne Bacteria from Amblyomma (Acari: Ixodidae) Ticks Collected from Reptiles in South Africa	RAS
South Africa	Mofokeng et al.- 2021	2021	2014-2022	Amblyomma	Amblyomma sylvaticum	NA	Tortoises	Bacteria	Rickettsiaceae	Rickettsia	Rickettisa spp	Molecular Detection of Tick-Borne Bacteria from Amblyomma (Acari: Ixodidae) Ticks Collected from Reptiles in South Africa	RAS
Algeria	Kautman et al.- 2016	2016	2009-2010	Hyalomma	Hyalomma aegyptium	NA	Tortoises	Virus	Bunyaviridae	Nairovirus	Crimean-Congo hemorrhagic fever virus	AP92-like Crimean-Congo Hemorrhagic Fever Virus in Hyalomma aegyptium Ticks, Algeria	RAS
Morocco	Palomar et al.- 2013	2013	2012	Hyalomma	Hyalomma marginatum	Nymph	Birds	Virus	Bunyaviridae	Nairovirus	Crimean-Congo hemorrhagic fever virus	Crimean-Congo Hemorrhagic Fever Virus in Ticks from Migratory Birds, Morocco	RAS
Morocco	Palomar et al.- 2013	2013	2012	Hyalomma	Hyalomma marginatum	Larvae	Birds	Virus	Bunyaviridae	Nairovirus	Crimean-Congo hemorrhagic fever virus	Crimean-Congo Hemorrhagic Fever Virus in Ticks from Migratory Birds, Morocco	RAS
Morocco	Buysse et al.- 2020	2020	2010	Ornithodoros	Ornithodoros occidentalis	Nymph	Rodent burrows	Bacteria	Rickettsiaceae	Rickettsia	Rickettsia asemboensis	Two novel Rickettsia species of soft ticks in North Africa: ‘Candidatus Rickettsia africaseptentrioalis’ and ‘Candidatus Rickettsia mauretaniae	RAS
Morocco	Buysse et al.- 2020	2020	2010	Ornithodoros	Ornithodoros occidentalis	Nymph	Rodent burrows	Bacteria	Rickettsiaceae	Rickettsia	Rickettsia felis	Two novel Rickettsia species of soft ticks in North Africa: ‘Candidatus Rickettsia africaseptentrioalis’ and ‘Candidatus Rickettsia mauretaniae	RAS
Morocco	Buysse et al.- 2020	2020	2010	Ornithodoros	Ornithodoros occidentalis	Nymph	Rodent burrows	Bacteria	Rickettsiaceae	Rickettsia	Rickettsia hoogstraalii	Two novel Rickettsia species of soft ticks in North Africa: ‘Candidatus Rickettsia africaseptentrioalis’ and ‘Candidatus Rickettsia mauretaniae	RAS
Morocco	Buysse et al.- 2020	2020	2010	Ornithodoros	Ornithodoros occidentalis	Nymph	Rodent burrows	Bacteria	Rickettsiaceae	Rickettsia	Rickettsia wissemanii	Two novel Rickettsia species of soft ticks in North Africa: ‘Candidatus Rickettsia africaseptentrioalis’ and ‘Candidatus Rickettsia mauretaniae	RAS
Morocco	Buysse et al.- 2020	2020	2010	Ornithodoros	Ornithodoros occidentalis	Nymph	Rodent burrows	Bacteria	Rickettsiaceae	Rickettsia	Rickettsia nicoyana	Two novel Rickettsia species of soft ticks in North Africa: ‘Candidatus Rickettsia africaseptentrioalis’ and ‘Candidatus Rickettsia mauretaniae	RAS
Morocco	Buysse et al.- 2020	2020	2010	Ornithodoros	Ornithodoros occidentalis	Nymph	Rodent burrows	Bacteria	Rickettsiaceae	Rickettsia	Rickettsia bellii	Two novel Rickettsia species of soft ticks in North Africa: ‘Candidatus Rickettsia africaseptentrioalis’ and ‘Candidatus Rickettsia mauretaniae	RAS
Algeria	Buysse et al.- 2020	2020	2010	Ornithodoros	Ornithodoros erraticus	Nymph	Rodent burrows	Bacteria	Rickettsiaceae	Rickettsia	Rickettsia asemboensis	Two novel Rickettsia species of soft ticks in North Africa: ‘Candidatus Rickettsia africaseptentrioalis’ and ‘Candidatus Rickettsia mauretaniae	RAS
Algeria	Buysse et al.- 2020	2020	2010	Ornithodoros	Ornithodoros erraticus	Nymph	Rodent burrows	Bacteria	Rickettsiaceae	Rickettsia	Rickettsia felis	Two novel Rickettsia species of soft ticks in North Africa: ‘Candidatus Rickettsia africaseptentrioalis’ and ‘Candidatus Rickettsia mauretaniae	RAS
Algeria	Buysse et al.- 2020	2020	2010	Ornithodoros	Ornithodoros erraticus	Nymph	Rodent burrows	Bacteria	Rickettsiaceae	Rickettsia	Rickettsia hoogstraalii	Two novel Rickettsia species of soft ticks in North Africa: ‘Candidatus Rickettsia africaseptentrioalis’ and ‘Candidatus Rickettsia mauretaniae	RAS
Algeria	Buysse et al.- 2020	2020	2010	Ornithodoros	Ornithodoros erraticus	Nymph	Rodent burrows	Bacteria	Rickettsiaceae	Rickettsia	Rickettsia wissemanii	Two novel Rickettsia species of soft ticks in North Africa: ‘Candidatus Rickettsia africaseptentrioalis’ and ‘Candidatus Rickettsia mauretaniae	RAS
Algeria	Buysse et al.- 2020	2020	2010	Ornithodoros	Ornithodoros erraticus	Nymph	Rodent burrows	Bacteria	Rickettsiaceae	Rickettsia	Rickettsia nicoyana	Two novel Rickettsia species of soft ticks in North Africa: ‘Candidatus Rickettsia africaseptentrioalis’ and ‘Candidatus Rickettsia mauretaniae	RAS
Algeria	Buysse et al.- 2020	2020	2010	Ornithodoros	Ornithodoros erraticus	Nymph	Rodent burrows	Bacteria	Rickettsiaceae	Rickettsia	Rickettsia bellii	Two novel Rickettsia species of soft ticks in North Africa: ‘Candidatus Rickettsia africaseptentrioalis’ and ‘Candidatus Rickettsia mauretaniae	RAS
Tunisia	Buysse et al.- 2020	2020	2010	Ornithodoros	Ornithodoros normandi	Nymph	Rodent burrows	Bacteria	Rickettsiaceae	Rickettsia	Rickettsia asemboensis	Two novel Rickettsia species of soft ticks in North Africa: ‘Candidatus Rickettsia africaseptentrioalis’ and ‘Candidatus Rickettsia mauretaniae	RAS
Tunisia	Buysse et al.- 2020	2020	2010	Ornithodoros	Ornithodoros normandi	Nymph	Rodent burrows	Bacteria	Rickettsiaceae	Rickettsia	Rickettsia felis	Two novel Rickettsia species of soft ticks in North Africa: ‘Candidatus Rickettsia africaseptentrioalis’ and ‘Candidatus Rickettsia mauretaniae	RAS
Tunisia	Buysse et al.- 2020	2020	2010	Ornithodoros	Ornithodoros normandi	Nymph	Rodent burrows	Bacteria	Rickettsiaceae	Rickettsia	Rickettsia hoogstraalii	Two novel Rickettsia species of soft ticks in North Africa: ‘Candidatus Rickettsia africaseptentrioalis’ and ‘Candidatus Rickettsia mauretaniae	RAS
Tunisia	Buysse et al.- 2020	2020	2010	Ornithodoros	Ornithodoros normandi	Nymph	Rodent burrows	Bacteria	Rickettsiaceae	Rickettsia	Rickettsia wissemanii	Two novel Rickettsia species of soft ticks in North Africa: ‘Candidatus Rickettsia africaseptentrioalis’ and ‘Candidatus Rickettsia mauretaniae	RAS
Tunisia	Buysse et al.- 2020	2020	2010	Ornithodoros	Ornithodoros normandi	Nymph	Rodent burrows	Bacteria	Rickettsiaceae	Rickettsia	Rickettsia nicoyana	Two novel Rickettsia species of soft ticks in North Africa: ‘Candidatus Rickettsia africaseptentrioalis’ and ‘Candidatus Rickettsia mauretaniae	RAS
Tunisia	Buysse et al.- 2020	2020	2010	Ornithodoros	Ornithodoros normandi	Nymph	Rodent burrows	Bacteria	Rickettsiaceae	Rickettsia	Rickettsia bellii	Two novel Rickettsia species of soft ticks in North Africa: ‘Candidatus Rickettsia africaseptentrioalis’ and ‘Candidatus Rickettsia mauretaniae	RAS
Tunisia	Balti et al.-2021	2021	NA	Haemaphysalis	Haemaphysalis erinacei	NA	Hedgehogs	Bacteria	Anaplasmataceae	Ehrlichia	Ehrlichia spp	Atelerix algirus, the North African Hedgehog: Suitable Wild Host for Infected Ticks and Fleas and Reservoir of Vector-Borne Pathogens in Tunisia	RAS
Tunisia	Balti et al.-2021	2021	NA	Haemaphysalis	Haemaphysalis erinacei	NA	Hedgehogs	Bacteria	Anaplasmataceae	Ehrlichia	Ehrlichia ewingii	Atelerix algirus, the North African Hedgehog: Suitable Wild Host for Infected Ticks and Fleas and Reservoir of Vector-Borne Pathogens in Tunisia	RAS
Tunisia	Balti et al.-2021	2021	NA	Haemaphysalis	Haemaphysalis erinacei	NA	Hedgehogs	Bacteria	Coxiellaceae	Coxiella	Coxiella burnetii	Atelerix algirus, the North African Hedgehog: Suitable Wild Host for Infected Ticks and Fleas and Reservoir of Vector-Borne Pathogens in Tunisia	RAS
Tunisia	Balti et al.-2021	2021	NA	Haemaphysalis	Haemaphysalis erinacei	NA	Hedgehogs	Bacteria	Rickettsiaceae	Rickettsia	Rickettisa spp	Atelerix algirus, the North African Hedgehog: Suitable Wild Host for Infected Ticks and Fleas and Reservoir of Vector-Borne Pathogens in Tunisia	RAS
Tunisia	Balti et al.-2021	2021	NA	Haemaphysalis	Haemaphysalis erinacei	NA	Hedgehogs	Bacteria	Bartonellaceae	Bartonella	Bartonella spp	Atelerix algirus, the North African Hedgehog: Suitable Wild Host for Infected Ticks and Fleas and Reservoir of Vector-Borne Pathogens in Tunisia	RAS
Tunisia	Balti et al.-2021	2021	NA	Rhipicephalus	Rhipicephalus sanguineus	NA	Hedgehogs	Bacteria	Coxiellaceae	Coxiella	Coxiella burnetii	Atelerix algirus, the North African Hedgehog: Suitable Wild Host for Infected Ticks and Fleas and Reservoir of Vector-Borne Pathogens in Tunisia	RAS
Tunisia	Balti et al.-2021	2021	NA	Rhipicephalus	Rhipicephalus sanguineus	NA	Hedgehogs	Bacteria	Rickettsiaceae	Rickettsia	Rickettisa spp	Atelerix algirus, the North African Hedgehog: Suitable Wild Host for Infected Ticks and Fleas and Reservoir of Vector-Borne Pathogens in Tunisia	RAS
Tunisia	Balti et al.-2021	2021	NA	Rhipicephalus	Rhipicephalus sanguineus	NA	Hedgehogs	Bacteria	Rickettsiaceae	Rickettsia	Rickettsia massiliae	Atelerix algirus, the North African Hedgehog: Suitable Wild Host for Infected Ticks and Fleas and Reservoir of Vector-Borne Pathogens in Tunisia	RAS
Tunisia	Balti et al.-2021	2021	NA	Rhipicephalus	Rhipicephalus sanguineus	NA	Hedgehogs	Bacteria	Rickettsiaceae	Rickettsia	Rickettsia lusitaniae	Atelerix algirus, the North African Hedgehog: Suitable Wild Host for Infected Ticks and Fleas and Reservoir of Vector-Borne Pathogens in Tunisia	RAS
Tunisia	Balti et al.-2021	2021	NA	Rhipicephalus	Rhipicephalus sanguineus	NA	Hedgehogs	Bacteria	Bartonellaceae	Bartonella	Bartonella spp	Atelerix algirus, the North African Hedgehog: Suitable Wild Host for Infected Ticks and Fleas and Reservoir of Vector-Borne Pathogens in Tunisia	RAS
Tunisia	Balti et al.-2021	2021	NA	Rhipicephalus	Rhipicephalus sanguineus	NA	Hedgehogs	Bacteria	Spirochaetaceae	Borrelia	Borrelia spp	Atelerix algirus, the North African Hedgehog: Suitable Wild Host for Infected Ticks and Fleas and Reservoir of Vector-Borne Pathogens in Tunisia	RAS
Tunisia	Balti et al.-2021	2021	NA	Rhipicephalus	Rhipicephalus sanguineus	NA	Hedgehogs	Bacteria	Anaplasmataceae	Anaplasma	Anaplasma spp	Atelerix algirus, the North African Hedgehog: Suitable Wild Host for Infected Ticks and Fleas and Reservoir of Vector-Borne Pathogens in Tunisia	RAS
Tunisia	Balti et al.-2021	2021	NA	Ixodes	Ixodes spp	NA	Hedgehogs	Bacteria	Coxiellaceae	Coxiella	Coxiella burnetii	Atelerix algirus, the North African Hedgehog: Suitable Wild Host for Infected Ticks and Fleas and Reservoir of Vector-Borne Pathogens in Tunisia	RAS
Tunisia	Balti et al.-2021	2021	NA	Ixodes	Ixodes spp	NA	Hedgehogs	Bacteria	Rickettsiaceae	Rickettsia	Rickettisa spp	Atelerix algirus, the North African Hedgehog: Suitable Wild Host for Infected Ticks and Fleas and Reservoir of Vector-Borne Pathogens in Tunisia	RAS
Tunisia	Balti et al.-2021	2021	NA	Hyalomma	Hyalomma aegyptium	NA	Hedgehogs	Bacteria	Coxiellaceae	Coxiella	Coxiella burnetii	Atelerix algirus, the North African Hedgehog: Suitable Wild Host for Infected Ticks and Fleas and Reservoir of Vector-Borne Pathogens in Tunisia	RAS
Algeria	Bitam et al.- 2009	2009	NA	Hyalomma	Hyalomma aegyptium	male	Tortoises	Bacteria	Rickettsiaceae	Rickettsia	Rickettsia aeschlimannii	First detection ofRickettsia aeschlimanniiin Hyalomma aegyptium from Algeria	RAS
Tunisia	Rjeibi et al.- 2022	2022	NA	Hyalomma	Hyalomma aegyptium	NA	Tortoises	Bacteria	Anaplasmataceae	Anaplasma	Anaplasma phagocytophilum	Detection and molecular identification of Anaplasma phagocytophilum and Babesia spp. infections in Hyalomma aegyptium ticks in Tunisia	RAS
Tunisia	Rjeibi et al.- 2022	2022	NA	Hyalomma	Hyalomma aegyptium	NA	Tortoises	Parasite	Babesiidae	Babesia	Babesia spp	Detection and molecular identification of Anaplasma phagocytophilum and Babesia spp. infections in Hyalomma aegyptium ticks in Tunisia	RAS
Tunisia	Dsouli et al.- 2006	2006	2003-2004	Ixodes	Ixodes ricinus	NA	Monitor lizards	Bacteria	Spirochaetaceae	Borrelia	Borrelia lusitanae	Reservoir Role of Lizard Psammodromus algirus in Transmission Cycle of Borrelia burgdorferi Sensu Lato (Spirochaetaceae) in Tunisia	RAS
Algeria	Trape et al.- 2013	2013	2002-2012	Ornithodoros	Ornithodoros spp	NA	Birds	Bacteria	Spirochaetaceae	Borrelia	Borrelia crocidurae	The Epidemiology and Geographic Distribution of Relapsing Fever Borreliosis in West and North Africa, with a Review of the Ornithodoros erraticus Complex (Acari: Ixodida)	RAS
Gambia	Trape et al.- 2013	2013	2002-2012	Ornithodoros	Ornithodoros spp	NA	Birds	Bacteria	Spirochaetaceae	Borrelia	Borrelia spp	The Epidemiology and Geographic Distribution of Relapsing Fever Borreliosis in West and North Africa, with a Review of the Ornithodoros erraticus Complex (Acari: Ixodida)	RAS
Mali	Trape et al.- 2013	2013	2002-2012	Ornithodoros	Ornithodoros spp	NA	Birds	Bacteria	Spirochaetaceae	Borrelia	Borrelia spp	The Epidemiology and Geographic Distribution of Relapsing Fever Borreliosis in West and North Africa, with a Review of the Ornithodoros erraticus Complex (Acari: Ixodida)	RAS
Mauritania	Trape et al.- 2013	2013	2002-2012	Ornithodoros	Ornithodoros spp	NA	Birds	Bacteria	Spirochaetaceae	Borrelia	Borrelia spp	The Epidemiology and Geographic Distribution of Relapsing Fever Borreliosis in West and North Africa, with a Review of the Ornithodoros erraticus Complex (Acari: Ixodida)	RAS
Morocco	Trape et al.- 2013	2013	2002-2012	Ornithodoros	Ornithodoros spp	NA	Birds	Bacteria	Spirochaetaceae	Borrelia	Borrelia spp	The Epidemiology and Geographic Distribution of Relapsing Fever Borreliosis in West and North Africa, with a Review of the Ornithodoros erraticus Complex (Acari: Ixodida)	RAS
Senegal	Trape et al.- 2013	2013	2002-2012	Ornithodoros	Ornithodoros spp	NA	Birds	Bacteria	Spirochaetaceae	Borrelia	Borrelia spp	The Epidemiology and Geographic Distribution of Relapsing Fever Borreliosis in West and North Africa, with a Review of the Ornithodoros erraticus Complex (Acari: Ixodida)	RAS
Tunisia	Trape et al.- 2013	2013	2002-2012	Ornithodoros	Ornithodoros spp	NA	Birds	Bacteria	Spirochaetaceae	Borrelia	Borrelia spp	The Epidemiology and Geographic Distribution of Relapsing Fever Borreliosis in West and North Africa, with a Review of the Ornithodoros erraticus Complex (Acari: Ixodida)	RAS
Tunisia	Bouattour et al.- 2010	2010	2005-2006	Ornithodoros	Ornithodoros erraticus	NA	Rodent burrows	Bacteria	Spirochaetaceae	Borrelia	Borrelia crocidurae	Borrelia crocidurae Infection of Ornithodoros erraticus(Lucas, 1849) Ticks in Tunisia	RAS
Morocco	Diatta et al.- 2012	2012	2006-2011	Ornithodoros	Ornithodoros erraticus	NA	Rodent burrows	Bacteria	Spirochaetaceae	Borrelia	Borrelia crocidurae	Epidemiology of Tick-Borne Borreliosis in Morocco	RAS
Benin	Yessinou et al.- 2022	2022	2020-2021	Amblyomma	Amblyomma latum	NA	Snake	Bacteria	Rickettsiaceae	Rickettsia	Rickettisa spp	Molecular characterization of Rickettsia spp., Bartonella spp., and Anaplasma phagocytophilum in hard ticks collected from wild animals in Benin, West Africa	RAS
Benin	Yessinou et al.- 2022	2022	2020-2021	Amblyomma	Amblyomma latum	NA	Snake	Bacteria	Bartonellaceae	Bartonella	Bartonella spp	Molecular characterization of Rickettsia spp., Bartonella spp., and Anaplasma phagocytophilum in hard ticks collected from wild animals in Benin, West Africa	RAS
Benin	Yessinou et al.- 2022	2022	2020-2021	Amblyomma	Amblyomma latum	NA	Snake	Bacteria	Bartonellaceae	Bartonella	Bartonella spp	Molecular characterization of Rickettsia spp., Bartonella spp., and Anaplasma phagocytophilum in hard ticks collected from wild animals in Benin, West Africa	RAS
Benin	Yessinou et al.- 2022	2022	2020-2021	Amblyomma	Amblyomma latum	NA	Snake	Bacteria	Bartonellaceae	Bartonella	Bartonella spp	Molecular characterization of Rickettsia spp., Bartonella spp., and Anaplasma phagocytophilum in hard ticks collected from wild animals in Benin, West Africa	RAS
Benin	Yessinou et al.- 2022	2022	2020-2021	Amblyomma	Amblyomma latum	NA	Snake	Bacteria	Rickettsiaceae	Rickettsia	Rickettisa spp	Molecular characterization of Rickettsia spp., Bartonella spp., and Anaplasma phagocytophilum in hard ticks collected from wild animals in Benin, West Africa	RAS
Benin	Yessinou et al.- 2022	2022	2020-2021	Amblyomma	Amblyomma latum	NA	Snake	Bacteria	Bartonellaceae	Bartonella	Bartonella spp	Molecular characterization of Rickettsia spp., Bartonella spp., and Anaplasma phagocytophilum in hard ticks collected from wild animals in Benin, West Africa	RAS
Benin	Yessinou et al.- 2022	2022	2020-2021	Amblyomma	Amblyomma latum	NA	Snake	Bacteria	Rickettsiaceae	Rickettsia	Rickettisa spp	Molecular characterization of Rickettsia spp., Bartonella spp., and Anaplasma phagocytophilum in hard ticks collected from wild animals in Benin, West Africa	RAS
Benin	Yessinou et al.- 2022	2022	2020-2021	Rhipicephalus	Rhipicephalus sanguineus	NA	Gambian pouched rat	Bacteria	Rickettsiaceae	Rickettsia	Rickettisa spp	Molecular characterization of Rickettsia spp., Bartonella spp., and Anaplasma phagocytophilum in hard ticks collected from wild animals in Benin, West Africa	RAS
Benin	Yessinou et al.- 2022	2022	2020-2021	Ixodes	Ixodes aulacodi	NA	Grasscutters	Bacteria	Bartonellaceae	Bartonella	Bartonella spp	Molecular characterization of Rickettsia spp., Bartonella spp., and Anaplasma phagocytophilum in hard ticks collected from wild animals in Benin, West Africa	RAS
Benin	Yessinou et al.- 2022	2022	2020-2021	Ixodes	Ixodes aulacodi	NA	Grasscutters	Bacteria	Rickettsiaceae	Rickettsia	Rickettisa spp	Molecular characterization of Rickettsia spp., Bartonella spp., and Anaplasma phagocytophilum in hard ticks collected from wild animals in Benin, West Africa	RAS
Benin	Yessinou et al.- 2022	2022	2020-2021	Rhipicephalus	Rhipicephalus sanguineus	NA	Grasscutters	Bacteria	Rickettsiaceae	Rickettsia	Rickettisa spp	Molecular characterization of Rickettsia spp., Bartonella spp., and Anaplasma phagocytophilum in hard ticks collected from wild animals in Benin, West Africa	RAS
Ghana	Adenyo et al.-2020	2020	2016	Ixodes	Ixodes aulacodi	Female	Grasscutters	Parasite	Babesiidae	Babesia	Babesia spp	Bacterial and protozoan pathogens/symbionts in ticks infecting wild grasscutters (Thryonomys swinderianus) in Ghana	RAS
Ghana	Adenyo et al.-2020	2020	2016	Ixodes	Ixodes aulacodi	Nymph	Grasscutters	Parasite	Babesiidae	Babesia	Babesia spp	Bacterial and protozoan pathogens/symbionts in ticks infecting wild grasscutters (Thryonomys swinderianus) in Ghana	RAS
Ghana	Adenyo et al.-2020	2020	2016	Ixodes	Ixodes aulacodi	Nymph	Grasscutters	Parasite	Theileriidae	Theileria	Theileria spp	Bacterial and protozoan pathogens/symbionts in ticks infecting wild grasscutters (Thryonomys swinderianus) in Ghana	RAS
Ghana	Adenyo et al.-2020	2020	2016	Ixodes	Ixodes aulacodi	Female	Grasscutters	Parasite	Theileriidae	Theileria	Theileria spp	Bacterial and protozoan pathogens/symbionts in ticks infecting wild grasscutters (Thryonomys swinderianus) in Ghana	RAS
Ghana	Adenyo et al.-2020	2020	2016	Ixodes	Ixodes aulacodi	Female	Grasscutters	Parasite	Hepatozoidae	Hepatozoon	Hepatozoon spp.	Bacterial and protozoan pathogens/symbionts in ticks infecting wild grasscutters (Thryonomys swinderianus) in Ghana	RAS
Ghana	Adenyo et al.-2020	2020	2016	Ixodes	Ixodes aulacodi	Male	Grasscutters	Bacteria	Candidatus Midichloriaceae	Candidatus cytomitobacter	Candidatus Midichloria mitochondrii	Bacterial and protozoan pathogens/symbionts in ticks infecting wild grasscutters (Thryonomys swinderianus) in Ghana	RAS
Ghana	Adenyo et al.-2020	2020	2016	Ixodes	Ixodes aulacodi	Female	Grasscutters	Bacteria	Anaplasmataceae	Ehrlichia	Ehrlichia muris	Bacterial and protozoan pathogens/symbionts in ticks infecting wild grasscutters (Thryonomys swinderianus) in Ghana	RAS
Ghana	Adenyo et al.-2020	2020	2016	Ixodes	Ixodes aulacodi	Female	Grasscutters	Bacteria	Anaplasmataceae	Anaplasma	Anaplasma phagocytophilum	Bacterial and protozoan pathogens/symbionts in ticks infecting wild grasscutters (Thryonomys swinderianus) in Ghana	RAS
Kenya	Omondi et al.- 2017	2017	2012–2013	Amblyomma	Amblyomma nuttalli	NA	Tortoises	Bacteria	Coxiellaceae	Coxiella	Coxiella spp	Molecular Detection of Tick-Borne Pathogen Diversities in Ticks from Livestock and Reptiles along the Shores and Adjacent Islands of Lake Victoria and Lake Baringo, Kenya	RAS
Kenya	Omondi et al.- 2017	2017	2012–2013	Amblyomma	Amblyomma latum	NA	Monitor lizards	Bacteria	Anaplasmataceae	Ehrlichia	Ehrlichia canis	Molecular Detection of Tick-Borne Pathogen Diversities in Ticks from Livestock and Reptiles along the Shores and Adjacent Islands of Lake Victoria and Lake Baringo, Kenya	RAS
Kenya	Omondi et al.- 2017	2017	2012–2013	Amblyomma	Amblyomma falsomarmoreum	NA	Tortoises	Parasite	Hepatozoidae	Hepatozoon	Hepatozoon fitzsimonsi	Molecular Detection of Tick-Borne Pathogen Diversities in Ticks from Livestock and Reptiles along the Shores and Adjacent Islands of Lake Victoria and Lake Baringo, Kenya	RAS
Kenya	Omondi et al.- 2017	2017	2012–2013	Amblyomma	Amblyomma sparsum	NA	Tortoises	Bacteria	Anaplasmataceae	Ehrlichia	Ehrlichia ruminantium	Molecular Detection of Tick-Borne Pathogen Diversities in Ticks from Livestock and Reptiles along the Shores and Adjacent Islands of Lake Victoria and Lake Baringo, Kenya	RAS
Mauritania	Santos-Silva et al.-2023	2023	2015-2020	Hyalomma	Hyalomma impeltatum	NA	Gerbillus	Bacteria	Rickettsiaceae	Rickettsia	Rickettsia aeschlimannii	Diversity of Rickettsia spp. in ticks from wild mammals of Morocco and Mauritania	RAS
Morocco	Santos-Silva et al.-2023	2023	2015-2020	Rhipicephalus	Rhipicephalus sanguineus	NA	African wildcat	Bacteria	Rickettsiaceae	Rickettsia	Rickettsia parkeri	Diversity of Rickettsia spp. in ticks from wild mammals of Morocco and Mauritania	RAS
Morocco	Santos-Silva et al.-2023	2023	2015-2020	Rhipicephalus	Rhipicephalus sanguineus	NA	Rüppell's fox	Bacteria	Rickettsiaceae	Rickettsia	Rickettsia massiliae	Diversity of Rickettsia spp. in ticks from wild mammals of Morocco and Mauritania	RAS
Mozambique	Smit et al.- 2023	2023	2021	Amblyomma	Amblyomma eburneum	NA	Buffalo	Bacteria	Anaplasmataceae	Ehrlichia	Ehrlichia ruminantium	Sympatry of Amblyomma eburneum and Amblyomma variegatum on African buffaloes and prevalence of pathogens in ticks	RAS
Mozambique	Smit et al.- 2023	2023	2021	Amblyomma	Amblyomma variegatum	NA	Buffalo	Bacteria	Rickettsiaceae	Rickettsia	Rickettsia africae	Sympatry of Amblyomma eburneum and Amblyomma variegatum on African buffaloes and prevalence of pathogens in ticks	RAS
Tunisia	Said et al.- 2020	2020	2015-2016	Hyalomma	Hyalomma dromedarii	NA	Scimitar-horned oryx	Bacteria	Anaplasmataceae	Anaplasma	Anaplasma bovis	First survey of ticks, tick-borne pathogens (Theileria, Babesia, Anaplasma and Ehrlichia) and Trypanosoma evansi in protected areas for threatened wild ruminants in Tunisia	RAS
Tunisia	Said et al.- 2020	2020	2015-2016	Hyalomma	Hyalomma dromedarii	NA	Scimitar-horned oryx	Bacteria	Anaplasmataceae	Anaplasma	Anaplasma spp	First survey of ticks, tick-borne pathogens (Theileria, Babesia, Anaplasma and Ehrlichia) and Trypanosoma evansi in protected areas for threatened wild ruminants in Tunisia	RAS
Tunisia	Said et al.- 2020	2020	2015-2016	Hyalomma	Hyalomma dromedarii	NA	Scimitar-horned oryx	Bacteria	Anaplasmataceae	Ehrlichia	Ehrlichia spp	First survey of ticks, tick-borne pathogens (Theileria, Babesia, Anaplasma and Ehrlichia) and Trypanosoma evansi in protected areas for threatened wild ruminants in Tunisia	RAS
Mozambique	Smit et al.- 2023	2023	2021	Amblyomma	Amblyomma variegatum	NA	Buffalo	Bacteria	Anaplasmataceae	Ehrlichia	Ehrlichia ruminantium	Sympatry of Amblyomma eburneum and Amblyomma variegatum on African buffaloes and prevalence of pathogens in ticks	RAS
Kenya	Omondi et al.- 2017	2017	2012–2013	Amblyomma	Amblyomma falsomarmoreum	NA	Tortoises	Bacteria	Anaplasmataceae	Ehrlichia	Ehrlichia ruminantium	Molecular Detection of Tick-Borne Pathogen Diversities in Ticks from Livestock and Reptiles along the Shores and Adjacent Islands of Lake Victoria and Lake Baringo, Kenya	RAS
Kenya	Omondi et al.- 2017	2017	2012–2013	Amblyomma	Amblyomma nuttalli	NA	Tortoises	Bacteria	Anaplasmataceae	Ehrlichia	Ehrlichia ruminantium	Molecular Detection of Tick-Borne Pathogen Diversities in Ticks from Livestock and Reptiles along the Shores and Adjacent Islands of Lake Victoria and Lake Baringo, Kenya	RAS
Liberia	Mediannikova et al.- 2012	2012	2009	Ixodes	Ixodes muniensis	NA	Duiker	Bacteria	Rickettsiaceae	Rickettsia	Rickettsia raoultii	Tick-borne rickettsiae in Guinea and Liberia	RAS
Tunisia	Said et al.- 2020	2020	2015-2016	Hyalomma	Hyalomma dromedarii	NA	Addax antelope	Bacteria	Anaplasmataceae	Anaplasma	Anaplasma spp	First survey of ticks, tick-borne pathogens (Theileria, Babesia, Anaplasma and Ehrlichia) and Trypanosoma evansi in protected areas for threatened wild ruminants in Tunisia	RAS
Tunisia	Said et al.- 2020	2020	2015-2016	Hyalomma	Hyalomma dromedarii	NA	Addax antelope	Bacteria	Anaplasmataceae	Ehrlichia	Ehrlichia spp	First survey of ticks, tick-borne pathogens (Theileria, Babesia, Anaplasma and Ehrlichia) and Trypanosoma evansi in protected areas for threatened wild ruminants in Tunisia	RAS
Tunisia	Said et al.- 2020	2020	2015-2016	Hyalomma	Hyalomma excavatum	NA	Scimitar-horned oryx	Bacteria	Anaplasmataceae	Anaplasma	Anaplasma spp	First survey of ticks, tick-borne pathogens (Theileria, Babesia, Anaplasma and Ehrlichia) and Trypanosoma evansi in protected areas for threatened wild ruminants in Tunisia	RAS
Tunisia	Said et al.- 2020	2020	2015-2016	Hyalomma	Hyalomma excavatum	NA	Scimitar-horned oryx	Bacteria	Anaplasmataceae	Ehrlichia	Ehrlichia spp	First survey of ticks, tick-borne pathogens (Theileria, Babesia, Anaplasma and Ehrlichia) and Trypanosoma evansi in protected areas for threatened wild ruminants in Tunisia	RAS
Uganda	Lacroux et al.- 2023	2023	2019-2020	Ixodes	Ixodes rasus	NA	Chimpanzee	Bacteria	Rickettsiaceae	Rickettsia	Rickettsia spp	Survey of ticks and tick-borne pathogens in wild chimpanzee habitat in Western Uganda	RAS
Uganda	Lacroux et al.- 2023	2023	2019-2020	Amblyomma	Amblyomma tholloni	NA	Chimpanzee	Parasite	Theileriidae	Theileria	Theileria spp	Survey of ticks and tick-borne pathogens in wild chimpanzee habitat in Western Uganda	RAS
Uganda	Lacroux et al.- 2023	2023	2019-2020	Amblyomma	Amblyomma tholloni	NA	Chimpanzee	Bacteria	Anaplasmataceae	Candidatus cryptoplasma	Candidatus cryptoplasma sp.	Survey of ticks and tick-borne pathogens in wild chimpanzee habitat in Western Uganda	RAS
Uganda	Lacroux et al.- 2023	2023	2019-2020	Amblyomma	Amblyomma tholloni	NA	Chimpanzee	Bacteria	Rickettsiaceae	Rickettsia	Rickettsia spp	Survey of ticks and tick-borne pathogens in wild chimpanzee habitat in Western Uganda	RAS
Uganda	Lacroux et al.- 2023	2023	2019-2020	Haemaphysalis	Haemaphysalis parmata	NA	Chimpanzee	Parasite	Babesiidae	Babesia	Babesia spp	Survey of ticks and tick-borne pathogens in wild chimpanzee habitat in Western Uganda	RAS
Uganda	Lacroux et al.- 2023	2023	2019-2020	Haemaphysalis	Haemaphysalis parmata	NA	Chimpanzee	Bacteria	Spirochaetaceae	Borrelia	Borrelia spp	Survey of ticks and tick-borne pathogens in wild chimpanzee habitat in Western Uganda	RAS
Uganda	Lacroux et al.- 2023	2023	2019-2020	Haemaphysalis	Haemaphysalis parmata	NA	Chimpanzee	Bacteria	Anaplasmataceae	Candidatus cryptoplasma	Candidatus cryptoplasma sp.	Survey of ticks and tick-borne pathogens in wild chimpanzee habitat in Western Uganda	RAS
Uganda	Lacroux et al.- 2023	2023	2019-2020	Haemaphysalis	Haemaphysalis parmata	NA	Chimpanzee	Bacteria	Rickettsiaceae	Rickettsia	Rickettsia spp	Survey of ticks and tick-borne pathogens in wild chimpanzee habitat in Western Uganda	RAS
South Africa	Tonetti et al.- 2009	2009	2006	Rhipicephalus	Rhipicephalus decoloratus	NA	gemsbok	Parasite	Babesiidae	Babesia	Babesia spp	TICKS AND TICK-BORNE PATHOGENS FROM WILDLIFE IN THE FREE STATE PROVINCE, SOUTH AFRICA	RAS
South Africa	Tonetti et al.- 2009	2009	2006	Rhipicephalus	Rhipicephalus evertsi evertsi	NA	gemsbok	Parasite	Babesiidae	Babesia	Babesia spp	TICKS AND TICK-BORNE PATHOGENS FROM WILDLIFE IN THE FREE STATE PROVINCE, SOUTH AFRICA	RAS
South Africa	Tonetti et al.- 2009	2009	2006	Rhipicephalus	Rhipicephalus evertsi evertsi	NA	Roan antelope	Parasite	Babesiidae	Babesia	Babesia spp	TICKS AND TICK-BORNE PATHOGENS FROM WILDLIFE IN THE FREE STATE PROVINCE, SOUTH AFRICA	RAS
South Africa	Tonetti et al.- 2009	2009	2006	Hyalomma	Hyalomma rufipes	NA	Common eland	Parasite	Babesiidae	Babesia	Babesia spp	TICKS AND TICK-BORNE PATHOGENS FROM WILDLIFE IN THE FREE STATE PROVINCE, SOUTH AFRICA	RAS
South Africa	Tonetti et al.- 2009	2009	2006	Rhipicephalus	Rhipicephalus decoloratus	NA	gemsbok	Parasite	Theileriidae	Theileria	Theileria spp	Ticks and tick-borne pathogens from wildlife in the Free State Province, South Africa	RAS
South Africa	Tonetti et al.- 2009	2009	2006	Rhipicephalus	Rhipicephalus evertsi evertsi	NA	gemsbok	Parasite	Theileriidae	Theileria	Theileria spp	Ticks and tick-borne pathogens from wildlife in the Free State Province, South Africa	RAS
South Africa	Tonetti et al.- 2009	2009	2006	Rhipicephalus	Rhipicephalus evertsi evertsi	NA	Roan antelope	Parasite	Theileriidae	Theileria	Theileria spp	Ticks and tick-borne pathogens from wildlife in the Free State Province, South Africa	RAS
South Africa	Tonetti et al.- 2009	2009	2006	Hyalomma	Hyalomma rufipes	NA	Common eland	Parasite	Theileriidae	Theileria	Theileria spp	Ticks and tick-borne pathogens from wildlife in the Free State Province, South Africa	RAS
South Africa	Tonetti et al.- 2009	2009	2006	Rhipicephalus	Rhipicephalus decoloratus	NA	gemsbok	Bacteria	Anaplasmataceae	Anaplasma	Anaplasma spp	TICKS AND TICK-BORNE PATHOGENS FROM WILDLIFE IN THE FREE STATE PROVINCE, SOUTH AFRICA	RAS
South Africa	Tonetti et al.- 2009	2009	2006	Rhipicephalus	Rhipicephalus evertsi evertsi	NA	gemsbok	Bacteria	Anaplasmataceae	Anaplasma	Anaplasma spp	TICKS AND TICK-BORNE PATHOGENS FROM WILDLIFE IN THE FREE STATE PROVINCE, SOUTH AFRICA	RAS
South Africa	Tonetti et al.- 2009	2009	2006	Hyalomma	Hyalomma rufipes	NA	Common eland	Bacteria	Anaplasmataceae	Anaplasma	Anaplasma spp	TICKS AND TICK-BORNE PATHOGENS FROM WILDLIFE IN THE FREE STATE PROVINCE, SOUTH AFRICA	RAS
Ghana	Adenyo et al.-2020	2020	2016	Ixodes	Ixodes aulacodi	Female	Grasscutters	Bacteria	Candidatus Midichloriaceae	Candidatus cytomitobacter	Candidatus Midichloria mitochondrii	Bacterial and protozoan pathogens/symbionts in ticks infecting wild grasscutters (Thryonomys swinderianus) in Ghana	RAS
Ghana	Adenyo et al.-2020	2020	2016	Ixodes	Ixodes aulacodi	Nymph	Grasscutters	Bacteria	Candidatus Midichloriaceae	Candidatus cytomitobacter	Candidatus Midichloria mitochondrii	Bacterial and protozoan pathogens/symbionts in ticks infecting wild grasscutters (Thryonomys swinderianus) in Ghana	RAS
Ghana	Adenyo et al.-2020	2020	2016	Ixodes	Ixodes aulacodi	Nymph	Grasscutters	Parasite	Hepatozoidae	Hepatozoon	Hepatozoon spp.	Bacterial and protozoan pathogens/symbionts in ticks infecting wild grasscutters (Thryonomys swinderianus) in Ghana	RAS
South Africa	Brothers et al.-2011	2011	2006	Rhipicephalus	Rhipicephalus evertsi evertsi	Larvae	Tsessebes	Parasite	Theileriidae	Theileria	Theileria separata	Occurrence of blood-borne tick-transmitted parasites in common tsessebe (Damaliscus lunatus) antelope in Northern Cape Province, South Africa	RAS
Ethiopia	Teshale et al 2018	2018	2013	Rhipicephalus	Rhipicephalus evertsi evertsi	adult	Vegetation	Bacteria	Anaplasmataceae	Anaplasma	Anaplasma centrale	Molecular detection of Anaplasma species in questing ticks (ixodids) in Ethiopia	RAS
Ethiopia	Teshale et al 2018	2018	2013	Hyalomma	Hyalomma marginatum	adult	Vegetation	Bacteria	Anaplasmataceae	Anaplasma	Anaplasma centrale	Molecular detection of Anaplasma species in questing ticks (ixodids) in Ethiopia	RAS
Ethiopia	Teshale et al 2018	2018	2013	Rhipicephalus	Rhipicephalus evertsi evertsi	adult	Vegetation	Bacteria	Anaplasmataceae	Anaplasma	Anaplasma ovis	Molecular detection of Anaplasma species in questing ticks (ixodids) in Ethiopia	RAS
Ethiopia	Teshale et al 2018	2018	2013	Amblyomma	Amblyomma lepidum	adult	Vegetation	Bacteria	Anaplasmataceae	Anaplasma	Anaplasma ovis	Molecular detection of Anaplasma species in questing ticks (ixodids) in Ethiopia	RAS
Ethiopia	Teshale et al 2018	2018	2013	Amblyomma	Amblyomma lepidum	adult	Vegetation	Bacteria	Anaplasmataceae	Anaplasma	Anaplasma spp	Molecular detection of Anaplasma species in questing ticks (ixodids) in Ethiopia	RAS
Ethiopia	Teshale et al 2018	2018	2013	Amblyomma	Amblyomma spp	Nymph	Vegetation	Bacteria	Anaplasmataceae	Anaplasma	Anaplasma ovis	Molecular detection of Anaplasma species in questing ticks (ixodids) in Ethiopia	RAS
Ethiopia	Teshale et al 2018	2018	2013	Rhipicephalus	Rhipicephalus pulchellus	female	Vegetation	Bacteria	Anaplasmataceae	Anaplasma	Anaplasma marginale	Molecular detection of Anaplasma species in questing ticks (ixodids) in Ethiopia	RAS
Ethiopia	Teshale et al 2018	2018	2013	Rhipicephalus	Rhipicephalus pulchellus	female	Vegetation	Bacteria	Anaplasmataceae	Anaplasma	Anaplasma centrale	Molecular detection of Anaplasma species in questing ticks (ixodids) in Ethiopia	RAS
Ethiopia	Teshale et al 2018	2018	2013	Rhipicephalus	Rhipicephalus pulchellus	adult	Vegetation	Bacteria	Anaplasmataceae	Anaplasma	Anaplasma phagocytophilum	Molecular detection of Anaplasma species in questing ticks (ixodids) in Ethiopia	RAS
Ethiopia	Teshale et al 2018	2018	2013	Rhipicephalus	Rhipicephalus pulchellus	adult	Vegetation	Bacteria	Anaplasmataceae	Anaplasma	Anaplasma centrale	Molecular detection of Anaplasma species in questing ticks (ixodids) in Ethiopia	RAS
Ethiopia	Teshale et al 2018	2018	2013	Rhipicephalus	Rhipicephalus pulchellus	adult	Vegetation	Bacteria	Anaplasmataceae	Anaplasma	Anaplasma marginale	Molecular detection of Anaplasma species in questing ticks (ixodids) in Ethiopia	RAS
Ethiopia	Teshale et al 2018	2018	2013	Amblyomma	Amblyomma lepidum	NA	Vegetation	Bacteria	Anaplasmataceae	Anaplasma	Anaplasma ovis	Molecular detection of Anaplasma species in questing ticks (ixodids) in Ethiopia	RAS
Ethiopia	Teshale et al 2018	2018	2013	Rhipicephalus	Rhipicephalus evertsi evertsi	NA	Vegetation	Bacteria	Anaplasmataceae	Anaplasma	Anaplasma ovis	Molecular detection of Anaplasma species in questing ticks (ixodids) in Ethiopia	RAS
Ethiopia	Teshale et al 2018	2018	2013	Hyalomma	Hyalomma marginatum	NA	Vegetation	Bacteria	Anaplasmataceae	Anaplasma	Anaplasma ovis	Molecular detection of Anaplasma species in questing ticks (ixodids) in Ethiopia	RAS
Ethiopia	Teshale et al 2018	2018	2013	Hyalomma	Hyalomma marginatum	NA	Vegetation	Bacteria	Anaplasmataceae	Anaplasma	Anaplasma centrale	Molecular detection of Anaplasma species in questing ticks (ixodids) in Ethiopia	RAS
Kenya	Mwamuye et al 2017	2017	2013-2014	Amblyomma	Amblyomma eburneum	NA	Vegetation	Bacteria	Rickettsiaceae	Rickettsia	Rickettsia africae	Novel Rickettsia and emergent tick-borne pathogens: A molecular survey of ticks and tick-borne pathogens in Shimba Hills National Reserve, Kenya	RAS
Kenya	Mwamuye et al 2017	2017	2013-2014	Rhipicephalus	Rhipicephalus maculatus	NA	Vegetation	Bacteria	Rickettsiaceae	Rickettsia	Rickettisa spp	Novel Rickettsia and emergent tick-borne pathogens: A molecular survey of ticks and tick-borne pathogens in Shimba Hills National Reserve, Kenya	RAS
Kenya	Mwamuye et al 2017	2017	2013-2014	Rhipicephalus	Rhipicephalus maculatus	NA	Vegetation	Bacteria	Rickettsiaceae	Rickettsia	Rickettsia hulinensis	Novel Rickettsia and emergent tick-borne pathogens: A molecular survey of ticks and tick-borne pathogens in Shimba Hills National Reserve, Kenya	RAS
Kenya	Mwamuye et al 2017	2017	2013-2014	Rhipicephalus	Rhipicephalus maculatus	NA	Vegetation	Bacteria	Rickettsiaceae	Rickettsia	Rickettsia japonica	Novel Rickettsia and emergent tick-borne pathogens: A molecular survey of ticks and tick-borne pathogens in Shimba Hills National Reserve, Kenya	RAS
Kenya	Mwamuye et al 2017	2017	2013-2014	Rhipicephalus	Rhipicephalus maculatus	NA	Vegetation	Bacteria	Rickettsiaceae	Rickettsia	Rickettsia bellii	Novel Rickettsia and emergent tick-borne pathogens: A molecular survey of ticks and tick-borne pathogens in Shimba Hills National Reserve, Kenya	RAS
Uganda	Lacroux et al 2023	2023	2019-2020	Amblyomma	Amblyomma tholloni	NA	Vegetation	Parasite	Theileriidae	Theileria	Teileria spp.	Survey of ticks and tick-borne pathogens in wild chimpanzee habitat in Western Uganda	RAS
Uganda	Lacroux et al 2023	2023	2019-2020	Amblyomma	Amblyomma tholloni	NA	Vegetation	Bacteria	Anaplasmataceae	Candidatus cryptoplasma	Candidatus cryptoplasma	Survey of ticks and tick-borne pathogens in wild chimpanzee habitat in Western Uganda	RAS
Uganda	Lacroux et al 2023	2023	2019-2020	Amblyomma	Amblyomma tholloni	NA	Vegetation	Bacteria	Rickettsiaceae	Rickettsia	Rickettsia spp.	Survey of ticks and tick-borne pathogens in wild chimpanzee habitat in Western Uganda	RAS
Uganda	Lacroux et al 2023	2023	2019-2020	Haemaphysalis	Haemaphysalis parmata	NA	Vegetation	Parasite	Babesiidae	Babesia	Babesia spp.	Survey of ticks and tick-borne pathogens in wild chimpanzee habitat in Western Uganda	RAS
Uganda	Lacroux et al 2023	2023	2019-2020	Haemaphysalis	Haemaphysalis parmata	NA	Vegetation	Bacteria	Spirochaetaceae	Borrelia	Borrelia spp.	Survey of ticks and tick-borne pathogens in wild chimpanzee habitat in Western Uganda	RAS
Uganda	Lacroux et al 2023	2023	2019-2020	Haemaphysalis	Haemaphysalis parmata	NA	Vegetation	Bacteria	Anaplasmataceae	Candidatus cryptoplasma	Candidatus cryptoplasma	Survey of ticks and tick-borne pathogens in wild chimpanzee habitat in Western Uganda	RAS
Uganda	Lacroux et al 2023	2023	2019-2020	Haemaphysalis	Haemaphysalis parmata	NA	Vegetation	Bacteria	Rickettsiaceae	Rickettsia	Rickettsia spp.	Survey of ticks and tick-borne pathogens in wild chimpanzee habitat in Western Uganda	RAS
Uganda	Lacroux et al 2023	2023	2019-2020	Haemaphysalis	Haemaphysalis punctaleachi	NA	Vegetation	Bacteria	Anaplasmataceae	Ehrlichia	Ehrlichia spp.	Survey of ticks and tick-borne pathogens in wild chimpanzee habitat in Western Uganda	RAS
Uganda	Lacroux et al 2023	2023	2019-2020	Ixodes	Ixodes muniensis	NA	Vegetation	Parasite	Babesiidae	Babesia	Babesia spp.	Survey of ticks and tick-borne pathogens in wild chimpanzee habitat in Western Uganda	RAS
Uganda	Lacroux et al 2023	2023	2019-2020	Ixodes	Ixodes muniensis	NA	Vegetation	Bacteria	Rickettsiaceae	Rickettsia	Rickettsia spp.	Survey of ticks and tick-borne pathogens in wild chimpanzee habitat in Western Uganda	RAS
Uganda	Lacroux et al 2023	2023	2019-2020	Ixodes	Ixodes rasus	NA	Vegetation	Bacteria	Rickettsiaceae	Rickettsia	Rickettsia spp.	Survey of ticks and tick-borne pathogens in wild chimpanzee habitat in Western Uganda	RAS
Uganda	Lacroux et al 2023	2023	2019-2020	Rhipicephalus	Rhipicephalus dux	NA	Vegetation	Bacteria	Rickettsiaceae	Rickettsia	Rickettsia spp.	Survey of ticks and tick-borne pathogens in wild chimpanzee habitat in Western Uganda	RAS

## Sheet: STUDIES_WILD ANIMAL
Study_Country	Pub_authors	Pub_year	Study_year	Tick_genus	Tick_species	Tick_Adult/Nymph/Larve)	Target_Population_Host_Vegetation	Domain	Pathogen_family	Pathogen_genus	Pathogen_species	Title	Comment
Algeria	Leulmi et al.- 2018	2018	2012	Ixodes	Ixodes vespertilionis	NA	Bats	Bacteria	Bartonellaceae	Bartonella	Bartonella tamiae	Detection of Bartonella tamiae, Coxiella burnetii and rickettsiae in arthropods and tissues from wild and domestic animals in northeastern Algeria	RAS
Algeria	Leulmi et al.- 2018	2018	2012	Ixodes	Ixodes vespertilionis	NA	Wild boar	Bacteria	Coxiellaceae	Coxiella	Coxiella burnetii	Detection of Bartonella tamiae, Coxiella burnetii and rickettsiae in arthropods and tissues from wild and domestic animals in northeastern Algeria	RAS
Algeria	Leulmi et al.- 2018	2018	2012	Haemaphysalis	Haemaphysalis punctata	NA	Wild boar	Bacteria	Rickettsiaceae	Rickettsia	Rickettsia slovaca	Detection of Bartonella tamiae, Coxiella burnetii and rickettsiae in arthropods and tissues from wild and domestic animals in northeastern Algeria	RAS
Algeria	Leulmi et al.- 2018	2018	2012	Dermacentor	Dermacentor marginatus	NA	Wild boar	Bacteria	Rickettsiaceae	Rickettsia	Rickettsia slovaca	Detection of Bartonella tamiae, Coxiella burnetii and rickettsiae in arthropods and tissues from wild and domestic animals in northeastern Algeria	RAS
Algeria	Leulmi et al.- 2018	2018	2012	Rhipicephalus	Rhipicephalus sanguineus	NA	Wild boar	Bacteria	Rickettsiaceae	Rickettsia	Rickettsia massiliae	Detection of Bartonella tamiae, Coxiella burnetii and rickettsiae in arthropods and tissues from wild and domestic animals in northeastern Algeria	RAS
Algeria	Leulmi et al.- 2018	2018	2012	Rhipicephalus	Rhipicephalus sanguineus	NA	Mangoose	Bacteria	Rickettsiaceae	Rickettsia	Rickettsia massiliae	Detection of Bartonella tamiae, Coxiella burnetii and rickettsiae in arthropods and tissues from wild and domestic animals in northeastern Algeria	RAS
Algeria	Leulmi et al.- 2018	2018	2012	Rhipicephalus	Rhipicephalus sanguineus	NA	Hedgehogs	Bacteria	Rickettsiaceae	Rickettsia	Rickettsia massiliae	Detection of Bartonella tamiae, Coxiella burnetii and rickettsiae in arthropods and tissues from wild and domestic animals in northeastern Algeria	RAS
Algeria	Leulmi et al.- 2018	2018	2012	Rhipicephalus	Rhipicephalus sanguineus	NA	Hedgehogs	Bacteria	Rickettsiaceae	Rickettsia	Rickettsia massiliae	Detection of Bartonella tamiae, Coxiella burnetii and rickettsiae in arthropods and tissues from wild and domestic animals in northeastern Algeria	RAS
South Africa	Halajian et al.- 2015	2015	2012-2013	Amblyomma	Amblyomma sylvaticum	Male	Tortoises	Bacteria	Rickettsiaceae	Rickettsia	Rickettsia massiliae	Investigation of Rickettsia, Coxiella burnetii and Bartonella in ticks from animals in South Africa	RAS
South Africa	Halajian et al.- 2015	2015	2012-2013	Amblyomma	Amblyomma sylvaticum	Larvae	Tortoises	Bacteria	Rickettsiaceae	Rickettsia	Rickettsia massiliae	Investigation of Rickettsia, Coxiella burnetii and Bartonella in ticks from animals in South Africa	RAS
South Africa	Halajian et al.- 2015	2015	2012-2013	Amblyomma	Amblyomma sylvaticum	Nymph	Tortoises	Bacteria	Rickettsiaceae	Rickettsia	Rickettsia massiliae	Investigation of Rickettsia, Coxiella burnetii and Bartonella in ticks from animals in South Africa	RAS
South Africa	Halajian et al.- 2015	2015	2012-2013	Rhipicephalus	Rhipicephalus simus	Nymph	Bushveld gerbil	Bacteria	Rickettsiaceae	Rickettsia	Rickettsia massiliae	Investigation of Rickettsia, Coxiella burnetii and Bartonella in ticks from animals in South Africa	RAS
South Africa	Halajian et al.- 2015	2015	2012-2013	Amblyomma	Amblyomma lepidum	Male	Rhinocéros blanc	Bacteria	Rickettsiaceae	Rickettsia	Rickettsia africae	Investigation of Rickettsia, Coxiella burnetii and Bartonella in ticks from animals in South Africa	RAS
Kenya	Lwande et al.- 2013	2013	2010-2012	Amblyomma	Amblyomma gemma	NA	Giraffe	Virus	Bunyaviridae	Orthobunyavirus	Bunyamwera virus	Isolation of Tick and Mosquito-Borne Arboviruses from Ticks Sampled from Livestock and Wild Animal Hosts in Ijara District, Kenya	RAS
Kenya	Lwande et al.- 2013	2013	2010-2012	Rhipicephalus	Rhipicephalus pulchellus	NA	Warthog	Virus	Bunyaviridae	Orthobunyavirus	Bunyamwera virus	Isolation of Tick and Mosquito-Borne Arboviruses from Ticks Sampled from Livestock and Wild Animal Hosts in Ijara District, Kenya	RAS
Kenya	Lwande et al.- 2013	2013	2010-2012	Rhipicephalus	Rhipicephalus pulchellus	NA	Warthog	Virus	Togaviridae	Alphavirus	Ndumu virus	Isolation of Tick and Mosquito-Borne Arboviruses from Ticks Sampled from Livestock and Wild Animal Hosts in Ijara District, Kenya	RAS
Kenya	Lwande et al.- 2013	2013	2010-2012	Rhipicephalus	Rhipicephalus pulchellus	NA	Warthog	Virus	Togaviridae	Alphavirus	Semliki Forest virus	Isolation of Tick and Mosquito-Borne Arboviruses from Ticks Sampled from Livestock and Wild Animal Hosts in Ijara District, Kenya	RAS
Kenya	Lwande et al.- 2013	2013	2010-2012	Rhipicephalus	Rhipicephalus pulchellus	NA	Warthog	virus	Orthomyxoviridae	Thogotovirus	Thogoto virus	Isolation of Tick and Mosquito-Borne Arboviruses from Ticks Sampled from Livestock and Wild Animal Hosts in Ijara District, Kenya	RAS
Kenya	Lwande et al.- 2013	2013	2010-2012	Rhipicephalus	Rhipicephalus pulchellus	NA	Warthog	Virus	Flaviviridae	Flavivirus	West Nile virus	Isolation of Tick and Mosquito-Borne Arboviruses from Ticks Sampled from Livestock and Wild Animal Hosts in Ijara District, Kenya	RAS
Kenya	Lwande et al.- 2013	2013	2010-2012	Amblyomma	Amblyomma gemma	NA	Warthog	Virus	Togaviridae	Alphavirus	Semliki Forest virus	Isolation of Tick and Mosquito-Borne Arboviruses from Ticks Sampled from Livestock and Wild Animal Hosts in Ijara District, Kenya	RAS
Kenya	Lwande et al.- 2013	2013	2010-2012	Amblyomma	Amblyomma gemma	NA	Warthog	Virus	Flaviviridae	Flavivirus	West Nile virus	Isolation of Tick and Mosquito-Borne Arboviruses from Ticks Sampled from Livestock and Wild Animal Hosts in Ijara District, Kenya	RAS
Tanzania	Kim et al.- 2018	2018	2012	Rhipicephalus	Rhiplcephalus appendiculatus	NA	Bush pig	Bacteria	Rickettsiaceae	Rickettsia	Rickettisa spp	Prevalence of Tick-Borne Pathogens from Ticks Collected from Cattle and Wild Animals in Tanzania in 2012	RAS
Tanzania	Kim et al.- 2018	2018	2012	Rhipicephalus	Rhipicephalus evertsi evertsi	NA	Zebra	Bacteria	Rickettsiaceae	Rickettsia	Rickettisa spp	Prevalence of Tick-Borne Pathogens from Ticks Collected from Cattle and Wild Animals in Tanzania in 2012	RAS
Tanzania	Kim et al.- 2018	2018	2012	Rhipicephalus	Rhipicephalus muhsamae	NA	Bush pig	Parasite	Babesiidae	Babesia	Babesia spp	Prevalence of Tick-Borne Pathogens from Ticks Collected from Cattle and Wild Animals in Tanzania in 2012	RAS
Tanzania	Kim et al.- 2018	2018	2012	Rhipicephalus	Rhipicephalus muhsamae	NA	Bush pig	Bacteria	Rickettsiaceae	Rickettsia	Rickettisa spp	Prevalence of Tick-Borne Pathogens from Ticks Collected from Cattle and Wild Animals in Tanzania in 2012	RAS
Tanzania	Kim et al.- 2018	2018	2012	Rhipicephalus	Rhipicephalus pravus	NA	Leopard	Bacteria	Rickettsiaceae	Rickettsia	Rickettisa spp	Prevalence of Tick-Borne Pathogens from Ticks Collected from Cattle and Wild Animals in Tanzania in 2012	RAS
Tanzania	Kim et al.- 2018	2018	2012	Rhipicephalus	Rhipicephalus pravus	NA	Leopard	Parasite	Babesiidae	Babesia	Babesia spp	Prevalence of Tick-Borne Pathogens from Ticks Collected from Cattle and Wild Animals in Tanzania in 2012	RAS
Tanzania	Kim et al.- 2018	2018	2012	Rhipicephalus	Rhipicephalus pravus	NA	Warthog	Parasite	Babesiidae	Babesia	Babesia spp	Prevalence of Tick-Borne Pathogens from Ticks Collected from Cattle and Wild Animals in Tanzania in 2012	RAS
Tanzania	Kim et al.- 2018	2018	2012	Rhipicephalus	Rhipicephalus pulchellus	NA	Buffalo	Bacteria	Rickettsiaceae	Rickettsia	Rickettisa spp	Prevalence of Tick-Borne Pathogens from Ticks Collected from Cattle and Wild Animals in Tanzania in 2012	RAS
Tanzania	Kim et al.- 2018	2018	2012	Rhipicephalus	Rhipicephalus pulchellus	NA	Zebra	Bacteria	Rickettsiaceae	Rickettsia	Rickettisa spp	Prevalence of Tick-Borne Pathogens from Ticks Collected from Cattle and Wild Animals in Tanzania in 2012	RAS
Tanzania	Kim et al.- 2018	2018	2012	Rhipicephalus	Rhipicephalus simus	NA	Bush pig	Bacteria	Rickettsiaceae	Rickettsia	Rickettisa spp	Prevalence of Tick-Borne Pathogens from Ticks Collected from Cattle and Wild Animals in Tanzania in 2012	RAS
Ghana	Takano et al. -2010	2010	2010	Amblyomma	Amblyomma latum	Male	Ball python	Bacteria	Spirochaetaceae	Borrelia	Borrelia spp	Isolation and characterization of a novel Borrelia group of tick-borne borreliae from imported reptiles and their associated ticksemi	RAS
Ghana	Takano et al. -2010	2010	2010	Amblyomma	Amblyomma latum	Female	Ball python	Bacteria	Spirochaetaceae	Borrelia	Borrelia spp	Isolation and characterization of a novel Borrelia group of tick-borne borreliae from imported reptiles and their associated ticksemi	RAS
Ghana	Takano et al. -2010	2010	2010	Amblyomma	Amblyomma transversale	Female	Ball python	Bacteria	Spirochaetaceae	Borrelia	Borrelia spp	Isolation and characterization of a novel Borrelia group of tick-borne borreliae from imported reptiles and their associated ticksemi	RAS
Zambia	Takano et al. -2010	2010	2010	Amblyomma	Amblyomma sparsum	Male	Tortoises	Bacteria	Spirochaetaceae	Borrelia	Borrelia spp	Isolation and characterization of a novel Borrelia group of tick-borne borreliae from imported reptiles and their associated ticksemi	RAS
Zambia	Takano et al. -2010	2010	2010	Amblyomma	Amblyomma sparsum	Female	Tortoises	Bacteria	Spirochaetaceae	Borrelia	Borrelia spp	Isolation and characterization of a novel Borrelia group of tick-borne borreliae from imported reptiles and their associated ticksemi	RAS
South Africa	Tonetti et al.- 2009	2009	2006	Rhipicephalus	Rhipicephalus decoloratus	NA	gemsbok	Bacteria	Anaplasmataceae	Ehrlichia	Ehrlichia spp	TICKS AND TICK-BORNE PATHOGENS FROM WILDLIFE IN THE FREE STATE PROVINCE, SOUTH AFRICA	RAS
South Africa	Tonetti et al.- 2009	2009	2006	Rhipicephalus	Rhipicephalus evertsi evertsi	NA	gemsbok	Bacteria	Anaplasmataceae	Ehrlichia	Ehrlichia spp	TICKS AND TICK-BORNE PATHOGENS FROM WILDLIFE IN THE FREE STATE PROVINCE, SOUTH AFRICA	RAS
South Africa	Tonetti et al.- 2009	2009	2006	Hyalomma	Hyalomma rufipes	NA	Common eland	Bacteria	Anaplasmataceae	Ehrlichia	Ehrlichia spp	TICKS AND TICK-BORNE PATHOGENS FROM WILDLIFE IN THE FREE STATE PROVINCE, SOUTH AFRICA	RAS
South Africa	Halajian et al.- 2015	2015	2012-2013	Amblyomma	Amblyomma sylvaticum	Male	Tortoises	Bacteria	Rickettsiaceae	Rickettsia	Rickettsia massiliae	Investigation of Rickettsia, Coxiella burnetii and Bartonella in ticks from animals in South Africa	RAS
South Africa	Halajian et al.- 2015	2015	2012-2013	Amblyomma	Amblyomma sylvaticum	Larvae	Tortoises	Bacteria	Rickettsiaceae	Rickettsia	Rickettsia massiliae	Investigation of Rickettsia, Coxiella burnetii and Bartonella in ticks from animals in South Africa	RAS
South Africa	Halajian et al.- 2015	2015	2012-2013	Amblyomma	Amblyomma sylvaticum	Nymph	Tortoises	Bacteria	Rickettsiaceae	Rickettsia	Rickettsia massiliae	Investigation of Rickettsia, Coxiella burnetii and Bartonella in ticks from animals in South Africa	RAS
South Africa	Halajian et al.- 2015	2015	2012-2013	Rhipicephalus	Rhipicephalus simus	Nymph	Bushveld gerbil	Bacteria	Rickettsiaceae	Rickettsia	Rickettsia massiliae	Investigation of Rickettsia, Coxiella burnetii and Bartonella in ticks from animals in South Africa	RAS
South Africa	Halajian et al.- 2015	2015	2012-2013	Amblyomma	Amblyomma lepidum	Male	Rhinocéros blanc	Bacteria	Rickettsiaceae	Rickettsia	Rickettsia africae	Investigation of Rickettsia, Coxiella burnetii and Bartonella in ticks from animals in South Africa	RAS
Liberia	Mediannikova et al.- 2012	2012	2009	Amblyomma	Amblyomma compressum	NA	Pangolin	Bacteria	Rickettsiaceae	Rickettsia	Rickettsia africae	Tick-borne rickettsiae in Guinea and Liberia	RAS
Liberia	Mediannikova et al.- 2012	2012	2009	Haemaphysalis	Haemaphysalis paraleachi	NA	Duiker	Bacteria	Rickettsiaceae	Rickettsia	Rickettsia raoultii	Tick-borne rickettsiae in Guinea and Liberia	RAS
South Africa	Brothers et al.-2011	2011	2006	Rhipicephalus	Rhipicephalus evertsi evertsi	Nymphs	Tsessebes	Parasite	Theileriidae	Theileria	Theileria separata	Occurrence of blood-borne tick-transmitted parasites in common tsessebe (Damaliscus lunatus) antelope in Northern Cape Province, South Africa	RAS
South Africa	Mofokeng et al.- 2021	2021	2014-2017	Amblyomma	Amblyomma marmoreum	Male	Monitor lizards	Parasite	Hepatozoidae	Hepatozoon	Hepatozoon spp.	Molecular screening of ticks of the genus Amblyomma (Acari: Ixodidae) infesting South African reptiles with comments on their potential to act as vectors for Hepatozoon fitzsimonsi (Dias, 1953) (Adeleorina: Hepatozoidae	RAS
South Africa	Mofokeng et al.- 2021	2021	2014-2017	Amblyomma	Amblyomma marmoreum	female	Tortoises	Parasite	Hepatozoidae	Hepatozoon	Hepatozoon spp.	Molecular screening of ticks of the genus Amblyomma (Acari: Ixodidae) infesting South African reptiles with comments on their potential to act as vectors for Hepatozoon fitzsimonsi (Dias, 1953) (Adeleorina: Hepatozoidae	RAS
South Africa	Mofokeng et al.- 2021	2021	2014-2022	Amblyomma	Amblyomma marmoreum	NA	Monitor lizards	Bacteria	Coxiellaceae	Coxiella	Coxiella spp	Molecular Detection of Tick-Borne Bacteria from Amblyomma (Acari: Ixodidae) Ticks Collected from Reptiles in South Africa	RAS
South Africa	Mofokeng et al.- 2021	2021	2014-2022	Amblyomma	Amblyomma marmoreum	NA	Tortoises	Bacteria	Coxiellaceae	Coxiella	Coxiella spp	Molecular Detection of Tick-Borne Bacteria from Amblyomma (Acari: Ixodidae) Ticks Collected from Reptiles in South Africa	RAS
South Africa	Mofokeng et al.- 2021	2021	2014-2022	Amblyomma	Amblyomma marmoreum	NA	Tortoises	Bacteria	Spirochaetaceae	Borrelia	Borrelia spp	Molecular Detection of Tick-Borne Bacteria from Amblyomma (Acari: Ixodidae) Ticks Collected from Reptiles in South Africa	RAS
South Africa	Mofokeng et al.- 2021	2021	2014-2022	Amblyomma	Amblyomma marmoreum	NA	Tortoises	Bacteria	Coxiellaceae	Coxiella	Coxiella spp	Molecular Detection of Tick-Borne Bacteria from Amblyomma (Acari: Ixodidae) Ticks Collected from Reptiles in South Africa	RAS
South Africa	Mofokeng et al.- 2021	2021	2014-2022	Amblyomma	Amblyomma marmoreum	NA	Tortoises	Bacteria	Spirochaetaceae	Borrelia	Borrelia spp	Molecular Detection of Tick-Borne Bacteria from Amblyomma (Acari: Ixodidae) Ticks Collected from Reptiles in South Africa	RAS
South Africa	Mofokeng et al.- 2021	2021	2014-2022	Amblyomma	Amblyomma marmoreum	NA	Tortoises	Bacteria	Coxiellaceae	Coxiella	Coxiella spp	Molecular Detection of Tick-Borne Bacteria from Amblyomma (Acari: Ixodidae) Ticks Collected from Reptiles in South Africa	RAS
South Africa	Mofokeng et al.- 2021	2021	2014-2022	Amblyomma	Amblyomma latum	NA	Snake	Bacteria	Francisellaceae	Francisella	Francisella spp	Molecular Detection of Tick-Borne Bacteria from Amblyomma (Acari: Ixodidae) Ticks Collected from Reptiles in South Africa	RAS
South Africa	Mofokeng et al.- 2021	2021	2014-2022	Amblyomma	Amblyomma exornatum	NA	Monitor lizards	Bacteria	Coxiellaceae	Coxiella	Coxiella spp	Molecular Detection of Tick-Borne Bacteria from Amblyomma (Acari: Ixodidae) Ticks Collected from Reptiles in South Africa	RAS
South Africa	Mofokeng et al.- 2021	2021	2014-2022	Amblyomma	Amblyomma marmoreum	NA	Tortoises	Bacteria	Spirochaetaceae	Borrelia	Borrelia spp	Molecular Detection of Tick-Borne Bacteria from Amblyomma (Acari: Ixodidae) Ticks Collected from Reptiles in South Africa	RAS
South Africa	Mofokeng et al.- 2021	2021	2014-2022	Amblyomma	Amblyomma marmoreum	NA	Tortoises	Bacteria	Coxiellaceae	Coxiella	Coxiella spp	Molecular Detection of Tick-Borne Bacteria from Amblyomma (Acari: Ixodidae) Ticks Collected from Reptiles in South Africa	RAS
South Africa	Mofokeng et al.- 2021	2021	2014-2022	Amblyomma	Amblyomma marmoreum	NA	Tortoises	Bacteria	Coxiellaceae	Coxiella	Coxiella spp	Molecular Detection of Tick-Borne Bacteria from Amblyomma (Acari: Ixodidae) Ticks Collected from Reptiles in South Africa	RAS
South Africa	Mofokeng et al.- 2021	2021	2014-2022	Amblyomma	Amblyomma marmoreum	NA	Tortoises	Bacteria	Coxiellaceae	Coxiella	Coxiella spp	Molecular Detection of Tick-Borne Bacteria from Amblyomma (Acari: Ixodidae) Ticks Collected from Reptiles in South Africa	RAS
South Africa	Mofokeng et al.- 2021	2021	2014-2022	Amblyomma	Amblyomma marmoreum	NA	Tortoises	Bacteria	Spirochaetaceae	Borrelia	Borrelia spp	Molecular Detection of Tick-Borne Bacteria from Amblyomma (Acari: Ixodidae) Ticks Collected from Reptiles in South Africa	RAS
South Africa	Mofokeng et al.- 2021	2021	2014-2022	Amblyomma	Amblyomma marmoreum	NA	Tortoises	Bacteria	Rickettsiaceae	Rickettsia	Rickettisa spp	Molecular Detection of Tick-Borne Bacteria from Amblyomma (Acari: Ixodidae) Ticks Collected from Reptiles in South Africa	RAS
South Africa	Mofokeng et al.- 2021	2021	2014-2022	Amblyomma	Amblyomma sylvaticum	NA	Tortoises	Bacteria	Coxiellaceae	Coxiella	Coxiella spp	Molecular Detection of Tick-Borne Bacteria from Amblyomma (Acari: Ixodidae) Ticks Collected from Reptiles in South Africa	RAS
South Africa	Mofokeng et al.- 2021	2021	2014-2022	Amblyomma	Amblyomma sylvaticum	NA	Tortoises	Bacteria	Spirochaetaceae	Borrelia	Borrelia spp	Molecular Detection of Tick-Borne Bacteria from Amblyomma (Acari: Ixodidae) Ticks Collected from Reptiles in South Africa	RAS
South Africa	Mofokeng et al.- 2021	2021	2014-2022	Amblyomma	Amblyomma sylvaticum	NA	Tortoises	Bacteria	Rickettsiaceae	Rickettsia	Rickettisa spp	Molecular Detection of Tick-Borne Bacteria from Amblyomma (Acari: Ixodidae) Ticks Collected from Reptiles in South Africa	RAS
Algeria	Kautman et al.- 2016	2016	2009-2010	Hyalomma	Hyalomma aegyptium	NA	Tortoises	Virus	Bunyaviridae	Nairovirus	Crimean-Congo hemorrhagic fever virus	AP92-like Crimean-Congo Hemorrhagic Fever Virus in Hyalomma aegyptium Ticks, Algeria	RAS
Morocco	Palomar et al.- 2013	2013	2012	Hyalomma	Hyalomma marginatum	Nymph	Birds	Virus	Bunyaviridae	Nairovirus	Crimean-Congo hemorrhagic fever virus	Crimean-Congo Hemorrhagic Fever Virus in Ticks from Migratory Birds, Morocco	RAS
Morocco	Palomar et al.- 2013	2013	2012	Hyalomma	Hyalomma marginatum	Larvae	Birds	Virus	Bunyaviridae	Nairovirus	Crimean-Congo hemorrhagic fever virus	Crimean-Congo Hemorrhagic Fever Virus in Ticks from Migratory Birds, Morocco	RAS
Morocco	Buysse et al.- 2020	2020	2010	Ornithodoros	Ornithodoros occidentalis	Nymph	Rodent burrows	Bacteria	Rickettsiaceae	Rickettsia	Rickettsia asemboensis	Two novel Rickettsia species of soft ticks in North Africa: ‘Candidatus Rickettsia africaseptentrioalis’ and ‘Candidatus Rickettsia mauretaniae	RAS
Morocco	Buysse et al.- 2020	2020	2010	Ornithodoros	Ornithodoros occidentalis	Nymph	Rodent burrows	Bacteria	Rickettsiaceae	Rickettsia	Rickettsia felis	Two novel Rickettsia species of soft ticks in North Africa: ‘Candidatus Rickettsia africaseptentrioalis’ and ‘Candidatus Rickettsia mauretaniae	RAS
Morocco	Buysse et al.- 2020	2020	2010	Ornithodoros	Ornithodoros occidentalis	Nymph	Rodent burrows	Bacteria	Rickettsiaceae	Rickettsia	Rickettsia hoogstraalii	Two novel Rickettsia species of soft ticks in North Africa: ‘Candidatus Rickettsia africaseptentrioalis’ and ‘Candidatus Rickettsia mauretaniae	RAS
Morocco	Buysse et al.- 2020	2020	2010	Ornithodoros	Ornithodoros occidentalis	Nymph	Rodent burrows	Bacteria	Rickettsiaceae	Rickettsia	Rickettsia wissemanii	Two novel Rickettsia species of soft ticks in North Africa: ‘Candidatus Rickettsia africaseptentrioalis’ and ‘Candidatus Rickettsia mauretaniae	RAS
Morocco	Buysse et al.- 2020	2020	2010	Ornithodoros	Ornithodoros occidentalis	Nymph	Rodent burrows	Bacteria	Rickettsiaceae	Rickettsia	Rickettsia nicoyana	Two novel Rickettsia species of soft ticks in North Africa: ‘Candidatus Rickettsia africaseptentrioalis’ and ‘Candidatus Rickettsia mauretaniae	RAS
Morocco	Buysse et al.- 2020	2020	2010	Ornithodoros	Ornithodoros occidentalis	Nymph	Rodent burrows	Bacteria	Rickettsiaceae	Rickettsia	Rickettsia bellii	Two novel Rickettsia species of soft ticks in North Africa: ‘Candidatus Rickettsia africaseptentrioalis’ and ‘Candidatus Rickettsia mauretaniae	RAS
Algeria	Buysse et al.- 2020	2020	2010	Ornithodoros	Ornithodoros erraticus	Nymph	Rodent burrows	Bacteria	Rickettsiaceae	Rickettsia	Rickettsia asemboensis	Two novel Rickettsia species of soft ticks in North Africa: ‘Candidatus Rickettsia africaseptentrioalis’ and ‘Candidatus Rickettsia mauretaniae	RAS
Algeria	Buysse et al.- 2020	2020	2010	Ornithodoros	Ornithodoros erraticus	Nymph	Rodent burrows	Bacteria	Rickettsiaceae	Rickettsia	Rickettsia felis	Two novel Rickettsia species of soft ticks in North Africa: ‘Candidatus Rickettsia africaseptentrioalis’ and ‘Candidatus Rickettsia mauretaniae	RAS
Algeria	Buysse et al.- 2020	2020	2010	Ornithodoros	Ornithodoros erraticus	Nymph	Rodent burrows	Bacteria	Rickettsiaceae	Rickettsia	Rickettsia hoogstraalii	Two novel Rickettsia species of soft ticks in North Africa: ‘Candidatus Rickettsia africaseptentrioalis’ and ‘Candidatus Rickettsia mauretaniae	RAS
Algeria	Buysse et al.- 2020	2020	2010	Ornithodoros	Ornithodoros erraticus	Nymph	Rodent burrows	Bacteria	Rickettsiaceae	Rickettsia	Rickettsia wissemanii	Two novel Rickettsia species of soft ticks in North Africa: ‘Candidatus Rickettsia africaseptentrioalis’ and ‘Candidatus Rickettsia mauretaniae	RAS
Algeria	Buysse et al.- 2020	2020	2010	Ornithodoros	Ornithodoros erraticus	Nymph	Rodent burrows	Bacteria	Rickettsiaceae	Rickettsia	Rickettsia nicoyana	Two novel Rickettsia species of soft ticks in North Africa: ‘Candidatus Rickettsia africaseptentrioalis’ and ‘Candidatus Rickettsia mauretaniae	RAS
Algeria	Buysse et al.- 2020	2020	2010	Ornithodoros	Ornithodoros erraticus	Nymph	Rodent burrows	Bacteria	Rickettsiaceae	Rickettsia	Rickettsia bellii	Two novel Rickettsia species of soft ticks in North Africa: ‘Candidatus Rickettsia africaseptentrioalis’ and ‘Candidatus Rickettsia mauretaniae	RAS
Tunisia	Buysse et al.- 2020	2020	2010	Ornithodoros	Ornithodoros normandi	Nymph	Rodent burrows	Bacteria	Rickettsiaceae	Rickettsia	Rickettsia asemboensis	Two novel Rickettsia species of soft ticks in North Africa: ‘Candidatus Rickettsia africaseptentrioalis’ and ‘Candidatus Rickettsia mauretaniae	RAS
Tunisia	Buysse et al.- 2020	2020	2010	Ornithodoros	Ornithodoros normandi	Nymph	Rodent burrows	Bacteria	Rickettsiaceae	Rickettsia	Rickettsia felis	Two novel Rickettsia species of soft ticks in North Africa: ‘Candidatus Rickettsia africaseptentrioalis’ and ‘Candidatus Rickettsia mauretaniae	RAS
Tunisia	Buysse et al.- 2020	2020	2010	Ornithodoros	Ornithodoros normandi	Nymph	Rodent burrows	Bacteria	Rickettsiaceae	Rickettsia	Rickettsia hoogstraalii	Two novel Rickettsia species of soft ticks in North Africa: ‘Candidatus Rickettsia africaseptentrioalis’ and ‘Candidatus Rickettsia mauretaniae	RAS
Tunisia	Buysse et al.- 2020	2020	2010	Ornithodoros	Ornithodoros normandi	Nymph	Rodent burrows	Bacteria	Rickettsiaceae	Rickettsia	Rickettsia wissemanii	Two novel Rickettsia species of soft ticks in North Africa: ‘Candidatus Rickettsia africaseptentrioalis’ and ‘Candidatus Rickettsia mauretaniae	RAS
Tunisia	Buysse et al.- 2020	2020	2010	Ornithodoros	Ornithodoros normandi	Nymph	Rodent burrows	Bacteria	Rickettsiaceae	Rickettsia	Rickettsia nicoyana	Two novel Rickettsia species of soft ticks in North Africa: ‘Candidatus Rickettsia africaseptentrioalis’ and ‘Candidatus Rickettsia mauretaniae	RAS
Tunisia	Buysse et al.- 2020	2020	2010	Ornithodoros	Ornithodoros normandi	Nymph	Rodent burrows	Bacteria	Rickettsiaceae	Rickettsia	Rickettsia bellii	Two novel Rickettsia species of soft ticks in North Africa: ‘Candidatus Rickettsia africaseptentrioalis’ and ‘Candidatus Rickettsia mauretaniae	RAS
Tunisia	Balti et al.-2021	2021	NA	Haemaphysalis	Haemaphysalis erinacei	NA	Hedgehogs	Bacteria	Anaplasmataceae	Ehrlichia	Ehrlichia spp	Atelerix algirus, the North African Hedgehog: Suitable Wild Host for Infected Ticks and Fleas and Reservoir of Vector-Borne Pathogens in Tunisia	RAS
Tunisia	Balti et al.-2021	2021	NA	Haemaphysalis	Haemaphysalis erinacei	NA	Hedgehogs	Bacteria	Anaplasmataceae	Ehrlichia	Ehrlichia ewingii	Atelerix algirus, the North African Hedgehog: Suitable Wild Host for Infected Ticks and Fleas and Reservoir of Vector-Borne Pathogens in Tunisia	RAS
Tunisia	Balti et al.-2021	2021	NA	Haemaphysalis	Haemaphysalis erinacei	NA	Hedgehogs	Bacteria	Coxiellaceae	Coxiella	Coxiella burnetii	Atelerix algirus, the North African Hedgehog: Suitable Wild Host for Infected Ticks and Fleas and Reservoir of Vector-Borne Pathogens in Tunisia	RAS
Tunisia	Balti et al.-2021	2021	NA	Haemaphysalis	Haemaphysalis erinacei	NA	Hedgehogs	Bacteria	Rickettsiaceae	Rickettsia	Rickettisa spp	Atelerix algirus, the North African Hedgehog: Suitable Wild Host for Infected Ticks and Fleas and Reservoir of Vector-Borne Pathogens in Tunisia	RAS
Tunisia	Balti et al.-2021	2021	NA	Haemaphysalis	Haemaphysalis erinacei	NA	Hedgehogs	Bacteria	Bartonellaceae	Bartonella	Bartonella spp	Atelerix algirus, the North African Hedgehog: Suitable Wild Host for Infected Ticks and Fleas and Reservoir of Vector-Borne Pathogens in Tunisia	RAS
Tunisia	Balti et al.-2021	2021	NA	Rhipicephalus	Rhipicephalus sanguineus	NA	Hedgehogs	Bacteria	Coxiellaceae	Coxiella	Coxiella burnetii	Atelerix algirus, the North African Hedgehog: Suitable Wild Host for Infected Ticks and Fleas and Reservoir of Vector-Borne Pathogens in Tunisia	RAS
Tunisia	Balti et al.-2021	2021	NA	Rhipicephalus	Rhipicephalus sanguineus	NA	Hedgehogs	Bacteria	Rickettsiaceae	Rickettsia	Rickettisa spp	Atelerix algirus, the North African Hedgehog: Suitable Wild Host for Infected Ticks and Fleas and Reservoir of Vector-Borne Pathogens in Tunisia	RAS
Tunisia	Balti et al.-2021	2021	NA	Rhipicephalus	Rhipicephalus sanguineus	NA	Hedgehogs	Bacteria	Rickettsiaceae	Rickettsia	Rickettsia massiliae	Atelerix algirus, the North African Hedgehog: Suitable Wild Host for Infected Ticks and Fleas and Reservoir of Vector-Borne Pathogens in Tunisia	RAS
Tunisia	Balti et al.-2021	2021	NA	Rhipicephalus	Rhipicephalus sanguineus	NA	Hedgehogs	Bacteria	Rickettsiaceae	Rickettsia	Rickettsia lusitaniae	Atelerix algirus, the North African Hedgehog: Suitable Wild Host for Infected Ticks and Fleas and Reservoir of Vector-Borne Pathogens in Tunisia	RAS
Tunisia	Balti et al.-2021	2021	NA	Rhipicephalus	Rhipicephalus sanguineus	NA	Hedgehogs	Bacteria	Bartonellaceae	Bartonella	Bartonella spp	Atelerix algirus, the North African Hedgehog: Suitable Wild Host for Infected Ticks and Fleas and Reservoir of Vector-Borne Pathogens in Tunisia	RAS
Tunisia	Balti et al.-2021	2021	NA	Rhipicephalus	Rhipicephalus sanguineus	NA	Hedgehogs	Bacteria	Spirochaetaceae	Borrelia	Borrelia spp	Atelerix algirus, the North African Hedgehog: Suitable Wild Host for Infected Ticks and Fleas and Reservoir of Vector-Borne Pathogens in Tunisia	RAS
Tunisia	Balti et al.-2021	2021	NA	Rhipicephalus	Rhipicephalus sanguineus	NA	Hedgehogs	Bacteria	Anaplasmataceae	Anaplasma	Anaplasma spp	Atelerix algirus, the North African Hedgehog: Suitable Wild Host for Infected Ticks and Fleas and Reservoir of Vector-Borne Pathogens in Tunisia	RAS
Tunisia	Balti et al.-2021	2021	NA	Ixodes	Ixodes spp	NA	Hedgehogs	Bacteria	Coxiellaceae	Coxiella	Coxiella burnetii	Atelerix algirus, the North African Hedgehog: Suitable Wild Host for Infected Ticks and Fleas and Reservoir of Vector-Borne Pathogens in Tunisia	RAS
Tunisia	Balti et al.-2021	2021	NA	Ixodes	Ixodes spp	NA	Hedgehogs	Bacteria	Rickettsiaceae	Rickettsia	Rickettisa spp	Atelerix algirus, the North African Hedgehog: Suitable Wild Host for Infected Ticks and Fleas and Reservoir of Vector-Borne Pathogens in Tunisia	RAS
Tunisia	Balti et al.-2021	2021	NA	Hyalomma	Hyalomma aegyptium	NA	Hedgehogs	Bacteria	Coxiellaceae	Coxiella	Coxiella burnetii	Atelerix algirus, the North African Hedgehog: Suitable Wild Host for Infected Ticks and Fleas and Reservoir of Vector-Borne Pathogens in Tunisia	RAS
Algeria	Bitam et al.- 2009	2009	NA	Hyalomma	Hyalomma aegyptium	male	Tortoises	Bacteria	Rickettsiaceae	Rickettsia	Rickettsia aeschlimannii	First detection ofRickettsia aeschlimanniiin Hyalomma aegyptium from Algeria	RAS
Tunisia	Rjeibi et al.- 2022	2022	NA	Hyalomma	Hyalomma aegyptium	NA	Tortoises	Bacteria	Anaplasmataceae	Anaplasma	Anaplasma phagocytophilum	Detection and molecular identification of Anaplasma phagocytophilum and Babesia spp. infections in Hyalomma aegyptium ticks in Tunisia	RAS
Tunisia	Rjeibi et al.- 2022	2022	NA	Hyalomma	Hyalomma aegyptium	NA	Tortoises	Parasite	Babesiidae	Babesia	Babesia spp	Detection and molecular identification of Anaplasma phagocytophilum and Babesia spp. infections in Hyalomma aegyptium ticks in Tunisia	RAS
Tunisia	Dsouli et al.- 2006	2006	2003-2004	Ixodes	Ixodes ricinus	NA	Monitor lizards	Bacteria	Spirochaetaceae	Borrelia	Borrelia lusitanae	Reservoir Role of Lizard Psammodromus algirus in Transmission Cycle of Borrelia burgdorferi Sensu Lato (Spirochaetaceae) in Tunisia	RAS
Algeria	Trape et al.- 2013	2013	2002-2012	Ornithodoros	Ornithodoros spp	NA	Birds	Bacteria	Spirochaetaceae	Borrelia	Borrelia crocidurae	The Epidemiology and Geographic Distribution of Relapsing Fever Borreliosis in West and North Africa, with a Review of the Ornithodoros erraticus Complex (Acari: Ixodida)	RAS
Gambia	Trape et al.- 2013	2013	2002-2012	Ornithodoros	Ornithodoros spp	NA	Birds	Bacteria	Spirochaetaceae	Borrelia	Borrelia spp	The Epidemiology and Geographic Distribution of Relapsing Fever Borreliosis in West and North Africa, with a Review of the Ornithodoros erraticus Complex (Acari: Ixodida)	RAS
Mali	Trape et al.- 2013	2013	2002-2012	Ornithodoros	Ornithodoros spp	NA	Birds	Bacteria	Spirochaetaceae	Borrelia	Borrelia spp	The Epidemiology and Geographic Distribution of Relapsing Fever Borreliosis in West and North Africa, with a Review of the Ornithodoros erraticus Complex (Acari: Ixodida)	RAS
Mauritania	Trape et al.- 2013	2013	2002-2012	Ornithodoros	Ornithodoros spp	NA	Birds	Bacteria	Spirochaetaceae	Borrelia	Borrelia spp	The Epidemiology and Geographic Distribution of Relapsing Fever Borreliosis in West and North Africa, with a Review of the Ornithodoros erraticus Complex (Acari: Ixodida)	RAS
Morocco	Trape et al.- 2013	2013	2002-2012	Ornithodoros	Ornithodoros spp	NA	Birds	Bacteria	Spirochaetaceae	Borrelia	Borrelia spp	The Epidemiology and Geographic Distribution of Relapsing Fever Borreliosis in West and North Africa, with a Review of the Ornithodoros erraticus Complex (Acari: Ixodida)	RAS
Senegal	Trape et al.- 2013	2013	2002-2012	Ornithodoros	Ornithodoros spp	NA	Birds	Bacteria	Spirochaetaceae	Borrelia	Borrelia spp	The Epidemiology and Geographic Distribution of Relapsing Fever Borreliosis in West and North Africa, with a Review of the Ornithodoros erraticus Complex (Acari: Ixodida)	RAS
Tunisia	Trape et al.- 2013	2013	2002-2012	Ornithodoros	Ornithodoros spp	NA	Birds	Bacteria	Spirochaetaceae	Borrelia	Borrelia spp	The Epidemiology and Geographic Distribution of Relapsing Fever Borreliosis in West and North Africa, with a Review of the Ornithodoros erraticus Complex (Acari: Ixodida)	RAS
Tunisia	Bouattour et al.- 2010	2010	2005-2006	Ornithodoros	Ornithodoros erraticus	NA	Rodent burrows	Bacteria	Spirochaetaceae	Borrelia	Borrelia crocidurae	Borrelia crocidurae Infection of Ornithodoros erraticus(Lucas, 1849) Ticks in Tunisia	RAS
Morocco	Diatta et al.- 2012	2012	2006-2011	Ornithodoros	Ornithodoros erraticus	NA	Rodent burrows	Bacteria	Spirochaetaceae	Borrelia	Borrelia crocidurae	Epidemiology of Tick-Borne Borreliosis in Morocco	RAS
Benin	Yessinou et al.- 2022	2022	2020-2021	Amblyomma	Amblyomma latum	NA	Snake	Bacteria	Rickettsiaceae	Rickettsia	Rickettisa spp	Molecular characterization of Rickettsia spp., Bartonella spp., and Anaplasma phagocytophilum in hard ticks collected from wild animals in Benin, West Africa	RAS
Benin	Yessinou et al.- 2022	2022	2020-2021	Amblyomma	Amblyomma latum	NA	Snake	Bacteria	Bartonellaceae	Bartonella	Bartonella spp	Molecular characterization of Rickettsia spp., Bartonella spp., and Anaplasma phagocytophilum in hard ticks collected from wild animals in Benin, West Africa	RAS
Benin	Yessinou et al.- 2022	2022	2020-2021	Amblyomma	Amblyomma latum	NA	Snake	Bacteria	Bartonellaceae	Bartonella	Bartonella spp	Molecular characterization of Rickettsia spp., Bartonella spp., and Anaplasma phagocytophilum in hard ticks collected from wild animals in Benin, West Africa	RAS
Benin	Yessinou et al.- 2022	2022	2020-2021	Amblyomma	Amblyomma latum	NA	Snake	Bacteria	Bartonellaceae	Bartonella	Bartonella spp	Molecular characterization of Rickettsia spp., Bartonella spp., and Anaplasma phagocytophilum in hard ticks collected from wild animals in Benin, West Africa	RAS
Benin	Yessinou et al.- 2022	2022	2020-2021	Amblyomma	Amblyomma latum	NA	Snake	Bacteria	Rickettsiaceae	Rickettsia	Rickettisa spp	Molecular characterization of Rickettsia spp., Bartonella spp., and Anaplasma phagocytophilum in hard ticks collected from wild animals in Benin, West Africa	RAS
Benin	Yessinou et al.- 2022	2022	2020-2021	Amblyomma	Amblyomma latum	NA	Snake	Bacteria	Bartonellaceae	Bartonella	Bartonella spp	Molecular characterization of Rickettsia spp., Bartonella spp., and Anaplasma phagocytophilum in hard ticks collected from wild animals in Benin, West Africa	RAS
Benin	Yessinou et al.- 2022	2022	2020-2021	Amblyomma	Amblyomma latum	NA	Snake	Bacteria	Rickettsiaceae	Rickettsia	Rickettisa spp	Molecular characterization of Rickettsia spp., Bartonella spp., and Anaplasma phagocytophilum in hard ticks collected from wild animals in Benin, West Africa	RAS
Benin	Yessinou et al.- 2022	2022	2020-2021	Rhipicephalus	Rhipicephalus sanguineus	NA	Gambian pouched rat	Bacteria	Rickettsiaceae	Rickettsia	Rickettisa spp	Molecular characterization of Rickettsia spp., Bartonella spp., and Anaplasma phagocytophilum in hard ticks collected from wild animals in Benin, West Africa	RAS
Benin	Yessinou et al.- 2022	2022	2020-2021	Ixodes	Ixodes aulacodi	NA	Grasscutters	Bacteria	Bartonellaceae	Bartonella	Bartonella spp	Molecular characterization of Rickettsia spp., Bartonella spp., and Anaplasma phagocytophilum in hard ticks collected from wild animals in Benin, West Africa	RAS
Benin	Yessinou et al.- 2022	2022	2020-2021	Ixodes	Ixodes aulacodi	NA	Grasscutters	Bacteria	Rickettsiaceae	Rickettsia	Rickettisa spp	Molecular characterization of Rickettsia spp., Bartonella spp., and Anaplasma phagocytophilum in hard ticks collected from wild animals in Benin, West Africa	RAS
Benin	Yessinou et al.- 2022	2022	2020-2021	Rhipicephalus	Rhipicephalus sanguineus	NA	Grasscutters	Bacteria	Rickettsiaceae	Rickettsia	Rickettisa spp	Molecular characterization of Rickettsia spp., Bartonella spp., and Anaplasma phagocytophilum in hard ticks collected from wild animals in Benin, West Africa	RAS
Ghana	Adenyo et al.-2020	2020	2016	Ixodes	Ixodes aulacodi	Female	Grasscutters	Parasite	Babesiidae	Babesia	Babesia spp	Bacterial and protozoan pathogens/symbionts in ticks infecting wild grasscutters (Thryonomys swinderianus) in Ghana	RAS
Ghana	Adenyo et al.-2020	2020	2016	Ixodes	Ixodes aulacodi	Nymph	Grasscutters	Parasite	Babesiidae	Babesia	Babesia spp	Bacterial and protozoan pathogens/symbionts in ticks infecting wild grasscutters (Thryonomys swinderianus) in Ghana	RAS
Ghana	Adenyo et al.-2020	2020	2016	Ixodes	Ixodes aulacodi	Nymph	Grasscutters	Parasite	Theileriidae	Theileria	Theileria spp	Bacterial and protozoan pathogens/symbionts in ticks infecting wild grasscutters (Thryonomys swinderianus) in Ghana	RAS
Ghana	Adenyo et al.-2020	2020	2016	Ixodes	Ixodes aulacodi	Female	Grasscutters	Parasite	Theileriidae	Theileria	Theileria spp	Bacterial and protozoan pathogens/symbionts in ticks infecting wild grasscutters (Thryonomys swinderianus) in Ghana	RAS
Ghana	Adenyo et al.-2020	2020	2016	Ixodes	Ixodes aulacodi	Female	Grasscutters	Parasite	Hepatozoidae	Hepatozoon	Hepatozoon spp.	Bacterial and protozoan pathogens/symbionts in ticks infecting wild grasscutters (Thryonomys swinderianus) in Ghana	RAS
Ghana	Adenyo et al.-2020	2020	2016	Ixodes	Ixodes aulacodi	Male	Grasscutters	Bacteria	Candidatus Midichloriaceae	Candidatus cytomitobacter	Candidatus Midichloria mitochondrii	Bacterial and protozoan pathogens/symbionts in ticks infecting wild grasscutters (Thryonomys swinderianus) in Ghana	RAS
Ghana	Adenyo et al.-2020	2020	2016	Ixodes	Ixodes aulacodi	Female	Grasscutters	Bacteria	Anaplasmataceae	Ehrlichia	Ehrlichia muris	Bacterial and protozoan pathogens/symbionts in ticks infecting wild grasscutters (Thryonomys swinderianus) in Ghana	RAS
Ghana	Adenyo et al.-2020	2020	2016	Ixodes	Ixodes aulacodi	Female	Grasscutters	Bacteria	Anaplasmataceae	Anaplasma	Anaplasma phagocytophilum	Bacterial and protozoan pathogens/symbionts in ticks infecting wild grasscutters (Thryonomys swinderianus) in Ghana	RAS
Kenya	Omondi et al.- 2017	2017	2012–2013	Amblyomma	Amblyomma nuttalli	NA	Tortoises	Bacteria	Coxiellaceae	Coxiella	Coxiella spp	Molecular Detection of Tick-Borne Pathogen Diversities in Ticks from Livestock and Reptiles along the Shores and Adjacent Islands of Lake Victoria and Lake Baringo, Kenya	RAS
Kenya	Omondi et al.- 2017	2017	2012–2013	Amblyomma	Amblyomma latum	NA	Monitor lizards	Bacteria	Anaplasmataceae	Ehrlichia	Ehrlichia canis	Molecular Detection of Tick-Borne Pathogen Diversities in Ticks from Livestock and Reptiles along the Shores and Adjacent Islands of Lake Victoria and Lake Baringo, Kenya	RAS
Kenya	Omondi et al.- 2017	2017	2012–2013	Amblyomma	Amblyomma falsomarmoreum	NA	Tortoises	Parasite	Hepatozoidae	Hepatozoon	Hepatozoon fitzsimonsi	Molecular Detection of Tick-Borne Pathogen Diversities in Ticks from Livestock and Reptiles along the Shores and Adjacent Islands of Lake Victoria and Lake Baringo, Kenya	RAS
Kenya	Omondi et al.- 2017	2017	2012–2013	Amblyomma	Amblyomma sparsum	NA	Tortoises	Bacteria	Anaplasmataceae	Ehrlichia	Ehrlichia ruminantium	Molecular Detection of Tick-Borne Pathogen Diversities in Ticks from Livestock and Reptiles along the Shores and Adjacent Islands of Lake Victoria and Lake Baringo, Kenya	RAS
Mauritania	Santos-Silva et al.-2023	2023	2015-2020	Hyalomma	Hyalomma impeltatum	NA	Gerbillus	Bacteria	Rickettsiaceae	Rickettsia	Rickettsia aeschlimannii	Diversity of Rickettsia spp. in ticks from wild mammals of Morocco and Mauritania	RAS
Morocco	Santos-Silva et al.-2023	2023	2015-2020	Rhipicephalus	Rhipicephalus sanguineus	NA	African wildcat	Bacteria	Rickettsiaceae	Rickettsia	Rickettsia parkeri	Diversity of Rickettsia spp. in ticks from wild mammals of Morocco and Mauritania	RAS
Morocco	Santos-Silva et al.-2023	2023	2015-2020	Rhipicephalus	Rhipicephalus sanguineus	NA	Rüppell's fox	Bacteria	Rickettsiaceae	Rickettsia	Rickettsia massiliae	Diversity of Rickettsia spp. in ticks from wild mammals of Morocco and Mauritania	RAS
Mozambique	Smit et al.- 2023	2023	2021	Amblyomma	Amblyomma eburneum	NA	Buffalo	Bacteria	Anaplasmataceae	Ehrlichia	Ehrlichia ruminantium	Sympatry of Amblyomma eburneum and Amblyomma variegatum on African buffaloes and prevalence of pathogens in ticks	RAS
Mozambique	Smit et al.- 2023	2023	2021	Amblyomma	Amblyomma variegatum	NA	Buffalo	Bacteria	Rickettsiaceae	Rickettsia	Rickettsia africae	Sympatry of Amblyomma eburneum and Amblyomma variegatum on African buffaloes and prevalence of pathogens in ticks	RAS
Tunisia	Said et al.- 2020	2020	2015-2016	Hyalomma	Hyalomma dromedarii	NA	Scimitar-horned oryx	Bacteria	Anaplasmataceae	Anaplasma	Anaplasma bovis	First survey of ticks, tick-borne pathogens (Theileria, Babesia, Anaplasma and Ehrlichia) and Trypanosoma evansi in protected areas for threatened wild ruminants in Tunisia	RAS
Tunisia	Said et al.- 2020	2020	2015-2016	Hyalomma	Hyalomma dromedarii	NA	Scimitar-horned oryx	Bacteria	Anaplasmataceae	Anaplasma	Anaplasma spp	First survey of ticks, tick-borne pathogens (Theileria, Babesia, Anaplasma and Ehrlichia) and Trypanosoma evansi in protected areas for threatened wild ruminants in Tunisia	RAS
Tunisia	Said et al.- 2020	2020	2015-2016	Hyalomma	Hyalomma dromedarii	NA	Scimitar-horned oryx	Bacteria	Anaplasmataceae	Ehrlichia	Ehrlichia spp	First survey of ticks, tick-borne pathogens (Theileria, Babesia, Anaplasma and Ehrlichia) and Trypanosoma evansi in protected areas for threatened wild ruminants in Tunisia	RAS
Mozambique	Smit et al.- 2023	2023	2021	Amblyomma	Amblyomma variegatum	NA	Buffalo	Bacteria	Anaplasmataceae	Ehrlichia	Ehrlichia ruminantium	Sympatry of Amblyomma eburneum and Amblyomma variegatum on African buffaloes and prevalence of pathogens in ticks	RAS
Kenya	Omondi et al.- 2017	2017	2012–2013	Amblyomma	Amblyomma falsomarmoreum	NA	Tortoises	Bacteria	Anaplasmataceae	Ehrlichia	Ehrlichia ruminantium	Molecular Detection of Tick-Borne Pathogen Diversities in Ticks from Livestock and Reptiles along the Shores and Adjacent Islands of Lake Victoria and Lake Baringo, Kenya	RAS
Kenya	Omondi et al.- 2017	2017	2012–2013	Amblyomma	Amblyomma nuttalli	NA	Tortoises	Bacteria	Anaplasmataceae	Ehrlichia	Ehrlichia ruminantium	Molecular Detection of Tick-Borne Pathogen Diversities in Ticks from Livestock and Reptiles along the Shores and Adjacent Islands of Lake Victoria and Lake Baringo, Kenya	RAS
Liberia	Mediannikova et al.- 2012	2012	2009	Ixodes	Ixodes muniensis	NA	Duiker	Bacteria	Rickettsiaceae	Rickettsia	Rickettsia raoultii	Tick-borne rickettsiae in Guinea and Liberia	RAS
Tunisia	Said et al.- 2020	2020	2015-2016	Hyalomma	Hyalomma dromedarii	NA	Addax antelope	Bacteria	Anaplasmataceae	Anaplasma	Anaplasma spp	First survey of ticks, tick-borne pathogens (Theileria, Babesia, Anaplasma and Ehrlichia) and Trypanosoma evansi in protected areas for threatened wild ruminants in Tunisia	RAS
Tunisia	Said et al.- 2020	2020	2015-2016	Hyalomma	Hyalomma dromedarii	NA	Addax antelope	Bacteria	Anaplasmataceae	Ehrlichia	Ehrlichia spp	First survey of ticks, tick-borne pathogens (Theileria, Babesia, Anaplasma and Ehrlichia) and Trypanosoma evansi in protected areas for threatened wild ruminants in Tunisia	RAS
Tunisia	Said et al.- 2020	2020	2015-2016	Hyalomma	Hyalomma excavatum	NA	Scimitar-horned oryx	Bacteria	Anaplasmataceae	Anaplasma	Anaplasma spp	First survey of ticks, tick-borne pathogens (Theileria, Babesia, Anaplasma and Ehrlichia) and Trypanosoma evansi in protected areas for threatened wild ruminants in Tunisia	RAS
Tunisia	Said et al.- 2020	2020	2015-2016	Hyalomma	Hyalomma excavatum	NA	Scimitar-horned oryx	Bacteria	Anaplasmataceae	Ehrlichia	Ehrlichia spp	First survey of ticks, tick-borne pathogens (Theileria, Babesia, Anaplasma and Ehrlichia) and Trypanosoma evansi in protected areas for threatened wild ruminants in Tunisia	RAS
Uganda	Lacroux et al.- 2023	2023	2019-2020	Ixodes	Ixodes rasus	NA	Chimpanzee	Bacteria	Rickettsiaceae	Rickettsia	Rickettsia spp	Survey of ticks and tick-borne pathogens in wild chimpanzee habitat in Western Uganda	RAS
Uganda	Lacroux et al.- 2023	2023	2019-2020	Amblyomma	Amblyomma tholloni	NA	Chimpanzee	Parasite	Theileriidae	Theileria	Theileria spp	Survey of ticks and tick-borne pathogens in wild chimpanzee habitat in Western Uganda	RAS
Uganda	Lacroux et al.- 2023	2023	2019-2020	Amblyomma	Amblyomma tholloni	NA	Chimpanzee	Bacteria	Anaplasmataceae	Candidatus cryptoplasma	Candidatus cryptoplasma sp.	Survey of ticks and tick-borne pathogens in wild chimpanzee habitat in Western Uganda	RAS
Uganda	Lacroux et al.- 2023	2023	2019-2020	Amblyomma	Amblyomma tholloni	NA	Chimpanzee	Bacteria	Rickettsiaceae	Rickettsia	Rickettsia spp	Survey of ticks and tick-borne pathogens in wild chimpanzee habitat in Western Uganda	RAS
Uganda	Lacroux et al.- 2023	2023	2019-2020	Haemaphysalis	Haemaphysalis parmata	NA	Chimpanzee	Parasite	Babesiidae	Babesia	Babesia spp	Survey of ticks and tick-borne pathogens in wild chimpanzee habitat in Western Uganda	RAS
Uganda	Lacroux et al.- 2023	2023	2019-2020	Haemaphysalis	Haemaphysalis parmata	NA	Chimpanzee	Bacteria	Spirochaetaceae	Borrelia	Borrelia spp	Survey of ticks and tick-borne pathogens in wild chimpanzee habitat in Western Uganda	RAS
Uganda	Lacroux et al.- 2023	2023	2019-2020	Haemaphysalis	Haemaphysalis parmata	NA	Chimpanzee	Bacteria	Anaplasmataceae	Candidatus cryptoplasma	Candidatus cryptoplasma sp.	Survey of ticks and tick-borne pathogens in wild chimpanzee habitat in Western Uganda	RAS
Uganda	Lacroux et al.- 2023	2023	2019-2020	Haemaphysalis	Haemaphysalis parmata	NA	Chimpanzee	Bacteria	Rickettsiaceae	Rickettsia	Rickettsia spp	Survey of ticks and tick-borne pathogens in wild chimpanzee habitat in Western Uganda	RAS
South Africa	Tonetti et al.- 2009	2009	2006	Rhipicephalus	Rhipicephalus decoloratus	NA	gemsbok	Parasite	Babesiidae	Babesia	Babesia spp	TICKS AND TICK-BORNE PATHOGENS FROM WILDLIFE IN THE FREE STATE PROVINCE, SOUTH AFRICA	RAS
South Africa	Tonetti et al.- 2009	2009	2006	Rhipicephalus	Rhipicephalus evertsi evertsi	NA	gemsbok	Parasite	Babesiidae	Babesia	Babesia spp	TICKS AND TICK-BORNE PATHOGENS FROM WILDLIFE IN THE FREE STATE PROVINCE, SOUTH AFRICA	RAS
South Africa	Tonetti et al.- 2009	2009	2006	Rhipicephalus	Rhipicephalus evertsi evertsi	NA	Roan antelope	Parasite	Babesiidae	Babesia	Babesia spp	TICKS AND TICK-BORNE PATHOGENS FROM WILDLIFE IN THE FREE STATE PROVINCE, SOUTH AFRICA	RAS
South Africa	Tonetti et al.- 2009	2009	2006	Hyalomma	Hyalomma rufipes	NA	Common eland	Parasite	Babesiidae	Babesia	Babesia spp	TICKS AND TICK-BORNE PATHOGENS FROM WILDLIFE IN THE FREE STATE PROVINCE, SOUTH AFRICA	RAS
South Africa	Tonetti et al.- 2009	2009	2006	Rhipicephalus	Rhipicephalus decoloratus	NA	gemsbok	Parasite	Theileriidae	Theileria	Theileria spp	Ticks and tick-borne pathogens from wildlife in the Free State Province, South Africa	RAS
South Africa	Tonetti et al.- 2009	2009	2006	Rhipicephalus	Rhipicephalus evertsi evertsi	NA	gemsbok	Parasite	Theileriidae	Theileria	Theileria spp	Ticks and tick-borne pathogens from wildlife in the Free State Province, South Africa	RAS
South Africa	Tonetti et al.- 2009	2009	2006	Rhipicephalus	Rhipicephalus evertsi evertsi	NA	Roan antelope	Parasite	Theileriidae	Theileria	Theileria spp	Ticks and tick-borne pathogens from wildlife in the Free State Province, South Africa	RAS
South Africa	Tonetti et al.- 2009	2009	2006	Hyalomma	Hyalomma rufipes	NA	Common eland	Parasite	Theileriidae	Theileria	Theileria spp	Ticks and tick-borne pathogens from wildlife in the Free State Province, South Africa	RAS
South Africa	Tonetti et al.- 2009	2009	2006	Rhipicephalus	Rhipicephalus decoloratus	NA	gemsbok	Bacteria	Anaplasmataceae	Anaplasma	Anaplasma spp	TICKS AND TICK-BORNE PATHOGENS FROM WILDLIFE IN THE FREE STATE PROVINCE, SOUTH AFRICA	RAS
South Africa	Tonetti et al.- 2009	2009	2006	Rhipicephalus	Rhipicephalus evertsi evertsi	NA	gemsbok	Bacteria	Anaplasmataceae	Anaplasma	Anaplasma spp	TICKS AND TICK-BORNE PATHOGENS FROM WILDLIFE IN THE FREE STATE PROVINCE, SOUTH AFRICA	RAS
South Africa	Tonetti et al.- 2009	2009	2006	Hyalomma	Hyalomma rufipes	NA	Common eland	Bacteria	Anaplasmataceae	Anaplasma	Anaplasma spp	TICKS AND TICK-BORNE PATHOGENS FROM WILDLIFE IN THE FREE STATE PROVINCE, SOUTH AFRICA	RAS
Ghana	Adenyo et al.-2020	2020	2016	Ixodes	Ixodes aulacodi	Female	Grasscutters	Bacteria	Candidatus Midichloriaceae	Candidatus cytomitobacter	Candidatus Midichloria mitochondrii	Bacterial and protozoan pathogens/symbionts in ticks infecting wild grasscutters (Thryonomys swinderianus) in Ghana	RAS
Ghana	Adenyo et al.-2020	2020	2016	Ixodes	Ixodes aulacodi	Nymph	Grasscutters	Bacteria	Candidatus Midichloriaceae	Candidatus cytomitobacter	Candidatus Midichloria mitochondrii	Bacterial and protozoan pathogens/symbionts in ticks infecting wild grasscutters (Thryonomys swinderianus) in Ghana	RAS
Ghana	Adenyo et al.-2020	2020	2016	Ixodes	Ixodes aulacodi	Nymph	Grasscutters	Parasite	Hepatozoidae	Hepatozoon	Hepatozoon spp.	Bacterial and protozoan pathogens/symbionts in ticks infecting wild grasscutters (Thryonomys swinderianus) in Ghana	RAS
South Africa	Brothers et al.-2011	2011	2006	Rhipicephalus	Rhipicephalus evertsi evertsi	Larvae	Tsessebes	Parasite	Theileriidae	Theileria	Theileria separata	Occurrence of blood-borne tick-transmitted parasites in common tsessebe (Damaliscus lunatus) antelope in Northern Cape Province, South Africa	RAS

## Sheet: STUDIES_VEGETATION
Study_Country	Pub_authors	Pub_year	Study_year	Tick_genus	Tick_species	Tick_Adult/Nymph/Larve)	Target_Population_Host_Vegetation	Domain	Pathogen_family	Pathogen_genus	Pathogen_species	Title	Comment
Ethiopia	Teshale et al 2018	2018	2013	Rhipicephalus	Rhipicephalus evertsi evertsi	adult	Vegetation	Bacteria	Anaplasmataceae	Anaplasma	Anaplasma centrale	Molecular detection of Anaplasma species in questing ticks (ixodids) in Ethiopia	RAS
Ethiopia	Teshale et al 2018	2018	2013	Hyalomma	Hyalomma marginatum	adult	Vegetation	Bacteria	Anaplasmataceae	Anaplasma	Anaplasma centrale	Molecular detection of Anaplasma species in questing ticks (ixodids) in Ethiopia	RAS
Ethiopia	Teshale et al 2018	2018	2013	Rhipicephalus	Rhipicephalus evertsi evertsi	adult	Vegetation	Bacteria	Anaplasmataceae	Anaplasma	Anaplasma ovis	Molecular detection of Anaplasma species in questing ticks (ixodids) in Ethiopia	RAS
Ethiopia	Teshale et al 2018	2018	2013	Amblyomma	Amblyomma lepidum	adult	Vegetation	Bacteria	Anaplasmataceae	Anaplasma	Anaplasma ovis	Molecular detection of Anaplasma species in questing ticks (ixodids) in Ethiopia	RAS
Ethiopia	Teshale et al 2018	2018	2013	Amblyomma	Amblyomma lepidum	adult	Vegetation	Bacteria	Anaplasmataceae	Anaplasma	Anaplasma spp	Molecular detection of Anaplasma species in questing ticks (ixodids) in Ethiopia	RAS
Ethiopia	Teshale et al 2018	2018	2013	Amblyomma	Amblyomma spp	Nymph	Vegetation	Bacteria	Anaplasmataceae	Anaplasma	Anaplasma ovis	Molecular detection of Anaplasma species in questing ticks (ixodids) in Ethiopia	RAS
Ethiopia	Teshale et al 2018	2018	2013	Rhipicephalus	Rhipicephalus pulchellus	female	Vegetation	Bacteria	Anaplasmataceae	Anaplasma	Anaplasma marginale	Molecular detection of Anaplasma species in questing ticks (ixodids) in Ethiopia	RAS
Ethiopia	Teshale et al 2018	2018	2013	Rhipicephalus	Rhipicephalus pulchellus	female	Vegetation	Bacteria	Anaplasmataceae	Anaplasma	Anaplasma centrale	Molecular detection of Anaplasma species in questing ticks (ixodids) in Ethiopia	RAS
Ethiopia	Teshale et al 2018	2018	2013	Rhipicephalus	Rhipicephalus pulchellus	adult	Vegetation	Bacteria	Anaplasmataceae	Anaplasma	Anaplasma phagocytophilum	Molecular detection of Anaplasma species in questing ticks (ixodids) in Ethiopia	RAS
Ethiopia	Teshale et al 2018	2018	2013	Rhipicephalus	Rhipicephalus pulchellus	adult	Vegetation	Bacteria	Anaplasmataceae	Anaplasma	Anaplasma centrale	Molecular detection of Anaplasma species in questing ticks (ixodids) in Ethiopia	RAS
Ethiopia	Teshale et al 2018	2018	2013	Rhipicephalus	Rhipicephalus pulchellus	adult	Vegetation	Bacteria	Anaplasmataceae	Anaplasma	Anaplasma marginale	Molecular detection of Anaplasma species in questing ticks (ixodids) in Ethiopia	RAS
Ethiopia	Teshale et al 2018	2018	2013	Amblyomma	Amblyomma lepidum	NA	Vegetation	Bacteria	Anaplasmataceae	Anaplasma	Anaplasma ovis	Molecular detection of Anaplasma species in questing ticks (ixodids) in Ethiopia	RAS
Ethiopia	Teshale et al 2018	2018	2013	Rhipicephalus	Rhipicephalus evertsi evertsi	NA	Vegetation	Bacteria	Anaplasmataceae	Anaplasma	Anaplasma ovis	Molecular detection of Anaplasma species in questing ticks (ixodids) in Ethiopia	RAS
Ethiopia	Teshale et al 2018	2018	2013	Hyalomma	Hyalomma marginatum	NA	Vegetation	Bacteria	Anaplasmataceae	Anaplasma	Anaplasma ovis	Molecular detection of Anaplasma species in questing ticks (ixodids) in Ethiopia	RAS
Ethiopia	Teshale et al 2018	2018	2013	Hyalomma	Hyalomma marginatum	NA	Vegetation	Bacteria	Anaplasmataceae	Anaplasma	Anaplasma centrale	Molecular detection of Anaplasma species in questing ticks (ixodids) in Ethiopia	RAS
Kenya	Mwamuye et al 2017	2017	2013-2014	Amblyomma	Amblyomma eburneum	NA	Vegetation	Bacteria	Rickettsiaceae	Rickettsia	Rickettsia africae	Novel Rickettsia and emergent tick-borne pathogens: A molecular survey of ticks and tick-borne pathogens in Shimba Hills National Reserve, Kenya	RAS
Kenya	Mwamuye et al 2017	2017	2013-2014	Rhipicephalus	Rhipicephalus maculatus	NA	Vegetation	Bacteria	Rickettsiaceae	Rickettsia	Rickettisa spp	Novel Rickettsia and emergent tick-borne pathogens: A molecular survey of ticks and tick-borne pathogens in Shimba Hills National Reserve, Kenya	RAS
Kenya	Mwamuye et al 2017	2017	2013-2014	Rhipicephalus	Rhipicephalus maculatus	NA	Vegetation	Bacteria	Rickettsiaceae	Rickettsia	Rickettsia hulinensis	Novel Rickettsia and emergent tick-borne pathogens: A molecular survey of ticks and tick-borne pathogens in Shimba Hills National Reserve, Kenya	RAS
Kenya	Mwamuye et al 2017	2017	2013-2014	Rhipicephalus	Rhipicephalus maculatus	NA	Vegetation	Bacteria	Rickettsiaceae	Rickettsia	Rickettsia japonica	Novel Rickettsia and emergent tick-borne pathogens: A molecular survey of ticks and tick-borne pathogens in Shimba Hills National Reserve, Kenya	RAS
Kenya	Mwamuye et al 2017	2017	2013-2014	Rhipicephalus	Rhipicephalus maculatus	NA	Vegetation	Bacteria	Rickettsiaceae	Rickettsia	Rickettsia bellii	Novel Rickettsia and emergent tick-borne pathogens: A molecular survey of ticks and tick-borne pathogens in Shimba Hills National Reserve, Kenya	RAS
Uganda	Lacroux et al 2023	2023	2019-2020	Amblyomma	Amblyomma tholloni	NA	Vegetation	Parasite	Theileriidae	Theileria	Teileria spp.	Survey of ticks and tick-borne pathogens in wild chimpanzee habitat in Western Uganda	RAS
Uganda	Lacroux et al 2023	2023	2019-2020	Amblyomma	Amblyomma tholloni	NA	Vegetation	Bacteria	Anaplasmataceae	Candidatus cryptoplasma	Candidatus cryptoplasma	Survey of ticks and tick-borne pathogens in wild chimpanzee habitat in Western Uganda	RAS
Uganda	Lacroux et al 2023	2023	2019-2020	Amblyomma	Amblyomma tholloni	NA	Vegetation	Bacteria	Rickettsiaceae	Rickettsia	Rickettsia spp.	Survey of ticks and tick-borne pathogens in wild chimpanzee habitat in Western Uganda	RAS
Uganda	Lacroux et al 2023	2023	2019-2020	Haemaphysalis	Haemaphysalis parmata	NA	Vegetation	Parasite	Babesiidae	Babesia	Babesia spp.	Survey of ticks and tick-borne pathogens in wild chimpanzee habitat in Western Uganda	RAS
Uganda	Lacroux et al 2023	2023	2019-2020	Haemaphysalis	Haemaphysalis parmata	NA	Vegetation	Bacteria	Spirochaetaceae	Borrelia	Borrelia spp.	Survey of ticks and tick-borne pathogens in wild chimpanzee habitat in Western Uganda	RAS
Uganda	Lacroux et al 2023	2023	2019-2020	Haemaphysalis	Haemaphysalis parmata	NA	Vegetation	Bacteria	Anaplasmataceae	Candidatus cryptoplasma	Candidatus cryptoplasma	Survey of ticks and tick-borne pathogens in wild chimpanzee habitat in Western Uganda	RAS
Uganda	Lacroux et al 2023	2023	2019-2020	Haemaphysalis	Haemaphysalis parmata	NA	Vegetation	Bacteria	Rickettsiaceae	Rickettsia	Rickettsia spp.	Survey of ticks and tick-borne pathogens in wild chimpanzee habitat in Western Uganda	RAS
Uganda	Lacroux et al 2023	2023	2019-2020	Haemaphysalis	Haemaphysalis punctaleachi	NA	Vegetation	Bacteria	Anaplasmataceae	Ehrlichia	Ehrlichia spp.	Survey of ticks and tick-borne pathogens in wild chimpanzee habitat in Western Uganda	RAS
Uganda	Lacroux et al 2023	2023	2019-2020	Ixodes	Ixodes muniensis	NA	Vegetation	Parasite	Babesiidae	Babesia	Babesia spp.	Survey of ticks and tick-borne pathogens in wild chimpanzee habitat in Western Uganda	RAS
Uganda	Lacroux et al 2023	2023	2019-2020	Ixodes	Ixodes muniensis	NA	Vegetation	Bacteria	Rickettsiaceae	Rickettsia	Rickettsia spp.	Survey of ticks and tick-borne pathogens in wild chimpanzee habitat in Western Uganda	RAS
Uganda	Lacroux et al 2023	2023	2019-2020	Ixodes	Ixodes rasus	NA	Vegetation	Bacteria	Rickettsiaceae	Rickettsia	Rickettsia spp.	Survey of ticks and tick-borne pathogens in wild chimpanzee habitat in Western Uganda	RAS
Uganda	Lacroux et al 2023	2023	2019-2020	Rhipicephalus	Rhipicephalus dux	NA	Vegetation	Bacteria	Rickettsiaceae	Rickettsia	Rickettsia spp.	Survey of ticks and tick-borne pathogens in wild chimpanzee habitat in Western Uganda	RAS
